# Supplementary material for: Splicing factor BUD31 promotes ovarian cancer progression through sustaining the expression of anti-apoptotic BCL2L12
Source: Nat Commun. 2022 Oct 21;13:6246. doi: 10.1038/s41467-022-34042-w (PMC9587234; doi:10.1038/s41467-022-34042-w)
Supplement: Supplementary file 4 — Supplementary Data 1 [file 41467_2022_34042_MOESM4_ESM.xlsx]

## Sheet: Differentially expressed SFs
Supplementary Data 1 Differentially expressed splicing factors and prognostic analysis
Expression profile of the core splicing factors in ovarian cancer compared with the normal tissue.
Genename	baseMean	log2FoldChange	lfcSE	stat	p-value	padj	change
BUD31	3196.51	1.90019	0.0417968	45.4627	0	0	UP
HNRNPA1	59172.4	-1.56606	0.0380635	-41.1433	0	0	DOWN
HNRNPA2B1	42039.6	-1.29918	0.0304962	-42.6014	0	0	DOWN
HNRNPDL	18172.4	-1.99453	0.0318105	-62.7005	0	0	DOWN
HNRNPH3	9595.37	-1.34292	0.0316712	-42.402	0	0	DOWN
LSM4	8166.94	2.29388	0.0523448	43.8226	0	0	UP
PUF60	15594.1	2.17488	0.0550472	39.5093	0	0	UP
SF3B1	22407.2	-1.53312	0.0370328	-41.3989	0	0	DOWN
SF3B4	8068.46	1.47462	0.0366245	40.2632	0	0	UP
SNRNP70	20058	-2.4565	0.046955	-52.3161	0	0	DOWN
HNRNPH1	18704.6	-1.33224	0.0356006	-37.4219	1.72259e-306	2.02013e-305	DOWN
SRRM1	9983.28	-1.62934	0.043758	-37.2352	1.83965e-303	1.97762e-302	DOWN
RBM8A	6103.06	1.316	0.036106	36.4483	7.3163e-291	7.26002e-290	UP
PPWD1	1431.64	-1.46735	0.0403332	-36.3808	8.57917e-290	7.90509e-289	DOWN
SRSF4	6424.35	-1.26283	0.0349756	-36.1059	1.83084e-285	1.57452e-284	DOWN
SNRPB	13962.7	1.94532	0.0541864	35.9005	2.99765e-282	2.41686e-281	UP
SRSF1	9990.79	-1.01318	0.0288832	-35.0784	1.43831e-269	1.09143e-268	DOWN
HNRNPM	10611.6	-0.967655	0.0279305	-34.6451	5.28706e-263	3.78906e-262	NOT
PABPN1	9472	-1.6346	0.0479222	-34.1095	5.32436e-255	3.61496e-254	DOWN
NAA38	3457.86	2.15925	0.0638256	33.8305	7.02172e-251	4.52901e-250	UP
PPIH	2167.91	1.79572	0.0541352	33.1711	2.81149e-241	1.72706e-240	UP
SNRPC	5447.43	1.50915	0.0458193	32.9369	6.50963e-238	3.81701e-237	UP
LSM3	3860.3	1.5504	0.0480449	32.2698	1.8552e-228	1.04053e-227	UP
PRPF3	4164.17	-1.30576	0.0418582	-31.1948	1.25396e-213	6.74006e-213	DOWN
HNRNPA3	19307	-1.00423	0.0329621	-30.466	7.34388e-204	3.78944e-203	DOWN
USP39	3931.23	0.813667	0.0268698	30.2819	1.9871e-201	9.85909e-201	NOT
TXNL4A	2964.26	1.4449	0.0484959	29.7943	4.6238e-195	2.20915e-194	UP
LSM2	3466.38	1.61598	0.055241	29.2533	4.07194e-188	1.876e-187	UP
PRPF4B	5996.75	-1.18094	0.0403833	-29.2433	5.45905e-188	2.42834e-187	DOWN
MATR3	377.971	-1.8421	0.0634715	-29.0226	3.41704e-185	1.46933e-184	DOWN
SNRNP27	1980.06	1.05489	0.0375398	28.1007	9.61122e-174	3.99951e-173	UP
SNRPG	2578.01	1.57001	0.0569842	27.5517	4.22009e-167	1.70122e-166	UP
YBX1	42644.2	1.45638	0.0533179	27.3151	2.80974e-164	1.09835e-163	UP
HNRNPU	25241	-0.840493	0.0315474	-26.6422	2.20422e-156	8.36308e-156	NOT
RBMX	16880.2	-0.814502	0.0308853	-26.3718	2.88582e-153	1.06363e-152	NOT
HTATSF1	4083.19	-1.09286	0.0415422	-26.3073	1.58399e-152	5.67596e-152	DOWN
SRSF6	13414	-0.924431	0.0358357	-25.7964	9.74245e-147	3.39669e-146	NOT
SRSF9	4382.89	0.933898	0.0365401	25.5582	4.45101e-144	1.511e-143	NOT
SNRPF	2902.27	1.38145	0.0547577	25.2285	1.94923e-140	6.44744e-140	UP
MAGOH	2133.67	1.06192	0.0444817	23.8733	5.80482e-126	1.87205e-125	UP
ACIN1	11198.4	-0.940717	0.0399218	-23.564	9.02308e-123	2.83897e-122	NOT
SNRPB2	3640.26	0.979657	0.0420773	23.2823	6.69845e-120	2.05738e-119	NOT
PPIL1	2221.75	1.23136	0.0571347	21.5519	5.07812e-103	1.52344e-102	UP
CHERP	5721.29	1.16446	0.0541274	21.5132	1.17023e-102	3.43089e-102	UP
SNRPD1	2974.21	1.07593	0.0504906	21.3096	9.24671e-101	2.65072e-100	UP
ISY1	1611.87	-0.71897	0.0337423	-21.3077	9.63781e-101	2.70278e-100	NOT
CACTIN	1583.99	-0.781636	0.0404258	-19.3351	2.72213e-83	7.47137e-83	NOT
EFTUD2	4982.27	0.692414	0.036068	19.1975	3.88531e-82	1.04418e-81	NOT
U2SURP	7258.97	-0.651445	0.0364629	-17.866	2.17048e-71	5.71413e-71	NOT
SNRNP40	2294.71	0.708204	0.0414701	17.0775	2.18443e-65	5.63584e-65	NOT
SNRPE	4254.92	0.850972	0.0526016	16.1777	7.24882e-59	1.83353e-58	NOT
WBP11	7326.19	0.692464	0.043044	16.0873	3.1295e-58	7.76357e-58	NOT
SYF2	4001.56	-0.630695	0.0402012	-15.6885	1.81356e-55	4.41414e-55	NOT
PHF5A	1368.46	0.654053	0.0428712	15.2562	1.49676e-52	3.5756e-52	NOT
LSM7	2412.31	0.844478	0.0562504	15.0128	6.05013e-51	1.41903e-50	NOT
PRPF8	22626.9	-0.761481	0.0507975	-14.9905	8.46817e-51	1.9507e-50	NOT
CD2BP2	3619.29	-0.504295	0.0352812	-14.2936	2.4e-46	5.43157e-46	NOT
PTBP1	17892.4	0.407634	0.0292696	13.9269	4.34947e-44	9.67383e-44	NOT
HNRNPF	12114.5	0.545692	0.0396264	13.7709	3.81399e-43	8.33905e-43	NOT
SRSF7	8503.36	-0.374627	0.0279075	-13.4239	4.38119e-41	9.41956e-41	NOT
SNRPD3	4379.24	0.631815	0.0481711	13.1161	2.66411e-39	5.63394e-39	NOT
SNRPA1	1910.22	0.64068	0.0500479	12.8013	1.61149e-37	3.35294e-37	NOT
SNRPD2	11550.9	0.774154	0.0608791	12.7162	4.80429e-37	9.83736e-37	NOT
HTRA2	1552.84	0.449666	0.035505	12.6649	9.25576e-37	1.86562e-36	NOT
BCAS2	2187.92	0.535387	0.0423923	12.6293	1.45485e-36	2.88731e-36	NOT
BUB3	5176.15	0.415275	0.0342448	12.1266	7.6321e-34	1.49173e-33	NOT
SRSF3	15680.9	-0.34057	0.0290332	-11.7304	8.90678e-32	1.71489e-31	NOT
HNRNPUL1	19925.5	0.494654	0.0426384	11.6011	4.06595e-31	7.71334e-31	NOT
HSPA4	5934.78	0.567839	0.0494522	11.4826	1.61373e-30	3.01698e-30	NOT
CDC40	1154.79	-0.544807	0.0478275	-11.3911	4.63191e-30	8.53596e-30	NOT
DDX41	4755.05	0.430173	0.0380467	11.3064	1.21926e-29	2.21527e-29	NOT
PRPF18	665.897	-0.510752	0.0452145	-11.2962	1.37004e-29	2.45465e-29	NOT
NFATC2IP	2884.74	-0.451279	0.0401233	-11.2473	2.38815e-29	4.22016e-29	NOT
HSPA8	53864.2	0.639174	0.0588688	10.8576	1.83481e-27	3.19852e-27	NOT
HNRNPD	12780.6	-0.336805	0.0317362	-10.6127	2.60246e-26	4.47624e-26	NOT
NOSIP	2663.28	0.481395	0.0456271	10.5506	5.0451e-26	8.56339e-26	NOT
SF3B2	13750.1	-0.288879	0.0276909	-10.4323	1.76587e-25	2.9584e-25	NOT
SNRPA	5337.41	0.348857	0.0337633	10.3324	5.02683e-25	8.3136e-25	NOT
RBM22	3988.99	0.330055	0.0323882	10.1906	2.18396e-24	3.56621e-24	NOT
U2AF1	70.8074	0.834805	0.0836499	9.97975	1.86933e-23	3.01429e-23	NOT
IK	5725.93	-0.342987	0.0357544	-9.59285	8.56818e-22	1.36456e-21	NOT
SF3A3	5365.49	0.369349	0.0389408	9.48489	2.42632e-21	3.81701e-21	NOT
SF3A1	8797.79	-0.371892	0.0402746	-9.23393	2.60877e-20	4.0546e-20	NOT
WDR83	475.65	0.531536	0.058816	9.03727	1.60636e-19	2.46691e-19	NOT
PRPF6	8377.07	0.366456	0.0410091	8.93595	4.03679e-19	6.12642e-19	NOT
SNW1	3214.97	-0.260159	0.0310575	-8.37668	5.44421e-17	8.16631e-17	NOT
HNRNPL	13896.2	0.210388	0.0254866	8.25488	1.52057e-16	2.25463e-16	NOT
CRNKL1	2048.3	0.319603	0.0399332	8.00345	1.20986e-15	1.77354e-15	NOT
XAB2	5256.56	-0.367421	0.048103	-7.63821	2.20266e-14	3.19262e-14	NOT
HNRNPR	8772.14	-0.216934	0.0291813	-7.434	1.05361e-13	1.51017e-13	NOT
LSM8	2145.41	0.41059	0.055596	7.38523	1.52192e-13	2.15744e-13	NOT
PRPF19	6978.03	0.245603	0.0335189	7.32729	2.34847e-13	3.29297e-13	NOT
HSPA5	29954	0.376024	0.051621	7.28432	3.233e-13	4.48448e-13	NOT
LSM6	1001.99	0.359512	0.0512836	7.01028	2.37842e-12	3.264e-12	NOT
CWC15	3226.9	0.303745	0.0477599	6.35984	2.01962e-10	2.74243e-10	NOT
PRPF31	2547.75	0.227858	0.0376263	6.05581	1.39712e-09	1.87738e-09	NOT
PRPF4	2480.55	0.258423	0.0450053	5.74206	9.35307e-09	1.24386e-08	NOT
DHX8	2648.9	0.213494	0.0438928	4.86399	1.15042e-06	1.51433e-06	NOT
AQR	2914.22	-0.186508	0.0398812	-4.67659	2.9168e-06	3.80068e-06	NOT
HNRNPK	28049.9	-0.112587	0.0243885	-4.61641	3.90443e-06	5.03672e-06	NOT
C9orf78	3017.72	-0.149365	0.0332693	-4.48958	7.13633e-06	9.11472e-06	NOT
CTNNBL1	2115.57	0.182896	0.0408801	4.47395	7.67867e-06	9.71126e-06	NOT
FAM50A	3260.32	-0.259235	0.0591253	-4.38451	1.16247e-05	1.45591e-05	NOT
SLU7	2609.56	0.164145	0.0400194	4.10163	4.1025e-05	5.08867e-05	NOT
RBM17	5641.19	-0.132849	0.0354016	-3.75261	0.000175003	0.000215004	NOT
SYNCRIP	8901.35	0.140709	0.0381258	3.69066	0.000223671	0.000272204	NOT
SNRNP200	18777.8	-0.161102	0.0455483	-3.53695	0.000404771	0.000487995	NOT
HNRNPC	26287.3	0.101731	0.0302493	3.36308	0.00077078	0.000920654	NOT
CDC5L	3053.01	-0.11316	0.0361234	-3.13261	0.00173262	0.00205053	NOT
SRP54	2647.01	0.0975695	0.0333337	2.92705	0.00342193	0.004013	NOT
PPIG	4932.79	-0.122269	0.0429102	-2.84941	0.00438003	0.00509031	NOT
ZMAT2	3647.95	0.104386	0.036798	2.83672	0.00455798	0.00524982	NOT
SRSF12	276.46	-0.231802	0.0936389	-2.47549	0.0133053	0.0151893	NOT
PQBP1	3977.21	-0.136663	0.0561829	-2.43247	0.0149964	0.0169696	NOT
CXorf56	1151.86	-0.0798248	0.0365352	-2.18487	0.0288982	0.0324163	NOT
SRSF2	9831.57	-0.0625768	0.0296046	-2.11375	0.0345364	0.0384069	NOT
SNU13	6390.09	0.0955004	0.0461275	2.07036	0.038419	0.0423594	NOT
HNRNPA0	12775.1	-0.0625425	0.0355885	-1.75738	0.0788532	0.0862039	NOT
SART1	4861.94	-0.0500782	0.035503	-1.41053	0.158382	0.171692	NOT
DDX46	4194.25	-0.0440657	0.0316409	-1.39268	0.163716	0.175995	NOT
PPIL3	1282.22	0.0734966	0.054524	1.34797	0.177669	0.189415	NOT
SMNDC1	2125.66	0.0408647	0.0323155	1.26456	0.20603	0.217852	NOT
DDX23	6138.99	-0.037389	0.0332064	-1.12596	0.260184	0.272876	NOT
SF3B3	10767	0.0360864	0.0414868	0.869828	0.384394	0.399894	NOT
U2AF2	10854.6	-0.0263853	0.031479	-0.838186	0.401926	0.414788	NOT
PPIL2	2627.32	0.0356382	0.0484896	0.734965	0.462361	0.473369	NOT
PLRG1	2870.91	-0.0260125	0.0431342	-0.60306	0.546469	0.555074	NOT
SF3A2	7425.77	0.00660739	0.0449522	0.146987	0.883142	0.890042	NOT
PPIE	2804.68	-0.000500257	0.0522281	-0.00957831	0.992358	0.992358	NOT

## Sheet: Prognostic analysis
Supplementary Data 1 Differentially expressed splicing factors and prognostic analysis
Prognositic analysis of the differentially expressed splicing factors in ovarian cancer
Genename	OS_HR	OS_HR_Low	OS_HR_High	OS_P	PFS_HR	PFS_HR_Low	PFS_HR_High	PFS_P
BUD31	1.21	1.01	1.46	0.036	1.31	1.13	1.52	0.00032
HNRNPA1	0.88	0.75	1.04	0.14	1.18	1	1.39	0.047
HNRNPA2B1	1.2	0.93	1.55	0.16	1.29	1.03	1.61	0.024
HNRNPDL	0.84	0.65	1.08	0.17	1.12	0.9	1.38	0.31
HNRNPH3	1.15	0.98	1.35	0.095	1.09	0.92	1.28	0.34
LSM4	1.12	0.95	1.33	0.19	0.84	0.73	0.98	0.025
PUF60	0.87	0.74	1.03	0.11	1.19	1.02	1.38	0.026
SF3B1	0.79	0.67	0.93	0.0039	0.83	0.7	0.98	0.026
SF3B4	1.19	1	1.42	0.046	1.13	0.96	1.33	0.13
SNRNP70	1.12	0.96	1.32	0.16	1.45	1.25	1.68	1e-06
HNRNPH1	1.12	0.95	1.32	0.19	1.19	1.02	1.38	0.022
SRRM1	1.24	1.04	1.48	0.015	0.85	0.72	0.99	0.042
RBM8A	0.88	0.75	1.05	0.16	0.86	0.74	1.01	0.064
PPWD1	1.13	0.95	1.33	0.16	1.27	1.09	1.47	0.0017
SRSF4	1.4	1.17	1.67	0.00018	1.21	1.03	1.42	0.018
SNRPB	1.15	0.97	1.36	0.11	0.92	0.8	1.07	0.29
SRSF1	0.75	0.59	0.96	0.02	0.79	0.64	0.98	0.029
PABPN1	0.9	0.76	1.07	0.23	1.32	1.13	1.56	0.00061
NAA38	0.9	0.7	1.16	0.41	0.92	0.74	1.13	0.42
PPIH	1.1	0.93	1.29	0.26	0.77	0.66	0.89	0.00044
SNRPC	0.85	0.71	1	0.055	1.26	1.07	1.47	0.005
LSM3	1.18	1	1.39	0.048	0.81	0.7	0.94	0.005
PRPF3	0.91	0.77	1.07	0.25	1.29	1.11	1.51	0.0011
HNRNPA3	1.1	0.93	1.31	0.25	1.18	1.02	1.37	0.029
TXNL4A	1.13	0.96	1.33	0.14	0.88	0.74	1.05	0.15
LSM2	0.89	0.73	1.07	0.2	1.13	0.97	1.33	0.12
PRPF4B	0.93	0.78	1.11	0.42	1.27	1.09	1.49	0.0029
MATR3	1.36	1.03	1.8	0.032	1.48	1.16	1.9	0.0016
SNRNP27	1.21	1	1.46	0.049	0.84	0.72	0.97	0.017
SNRPG	1.18	1	1.39	0.045	0.74	0.64	0.86	8e-05
YBX1	1.13	0.94	1.36	0.19	0.84	0.73	0.98	0.023
HTATSF1	1.16	0.97	1.39	0.11	1.18	1.01	1.39	0.038
SNRPF	1.14	0.95	1.37	0.17	0.84	0.72	0.98	0.025
MAGOH	1.24	1.05	1.47	0.012	0.9	0.78	1.05	0.17
PPIL1	0.77	0.58	1.02	0.068	0.79	0.63	0.98	0.029
CHERP	1.2	1.04	1.47	0.016	1.17	0.99	1.38	0.07
SNRPD1	0.82	0.69	0.97	0.02	0.69	0.6	0.81	2.6e-06
