# Supplementary material for: Splicing factor BUD31 promotes ovarian cancer progression through sustaining the expression of anti-apoptotic BCL2L12
Source: Nat Commun. 2022 Oct 21;13:6246. doi: 10.1038/s41467-022-34042-w (PMC9587234; doi:10.1038/s41467-022-34042-w)
Supplement: Supplementary file 5 — Supplementary Data 2 [file 41467_2022_34042_MOESM5_ESM.xlsx]

## Sheet: Supplementary Data 2
Supplementary Data 2 BUD31 interacting proteins identified by IP-MS
Accession	Gene symbol	Sum PEP Score	MW [kDa]
P35579	myosin heavy chain 9(MYH9)	652.301	226.4
P35580	myosin heavy chain 10(MYH10)	557.916	228.9
Q7Z406	myosin heavy chain 14(MYH14)	141.051	227.7
Q1KLZ0	actin beta(ACTB)	133.637	41.7
P63261	actin gamma 1(ACTG1)	133.565	41.8
O60506	synaptotagmin binding cytoplasmic RNA interacting protein(SYNCRIP)	128.765	69.6
Q08211	DExH-box helicase 9(DHX9)	117.97	140.9
A3RJH1	DEAD-box helicase 1(DDX1)	107.883	82.4
A0A024R694	actinin alpha 1(ACTN1)	104.405	103
A0A024R9C1	poly(A) binding protein cytoplasmic 1(PABPC1)	103.914	70.6
O43390	heterogeneous nuclear ribonucleoprotein R(HNRNPR)	99.347	70.9
A0A0S2Z3G9	actinin alpha 4(ACTN4)	96.736	104.8
H6VRG1	keratin 1(KRT1)	96.115	66.1
Q5SU16	tubulin beta class I(TUBB)	94.613	49.6
Q6MZS5	heterogeneous nuclear ribonucleoprotein R(HNRNPR)	91.324	68.3
Q15393	splicing factor 3b subunit 3(SF3B3)	88.979	135.5
P68371	tubulin beta 4B class IVb(TUBB4B)	85.064	49.8
Q9Y3I0	RNA 2',3'-cyclic phosphate and 5'-OH ligase(RTCB)	84.934	55.2
P35908	keratin 2(KRT2)	83.765	65.4
Q99529	#N/A	82.557	24.4
A0A384N5Z8	#N/A	81.913	76.1
P13645	keratin 10(KRT10)	81.577	58.8
Q6IQ30	poly(A) binding protein cytoplasmic 4(PABPC4)	80.906	72.3
A0A024R7C7	interleukin enhancer binding factor 3(ILF3)	76.857	95.3
B7Z1K5	tubulin alpha 1c(TUBA1C)	76.675	57.7
P35527	keratin 9(KRT9)	75.014	62
B2R6L0	#N/A	74.789	49.9
D2JYH4	actin, alpha 2, smooth muscle, aorta(ACTA2)	74.451	42
Q00839	heterogeneous nuclear ribonucleoprotein U(HNRNPU)	72.345	90.5
B2R491	ribosomal protein S4, X-linked(RPS4X)	71.502	29.6
A0A0S2Z4Z9	non-POU domain containing, octamer-binding(NONO)	70.939	54.2
P78527	protein kinase, DNA-activated, catalytic polypeptide(PRKDC)	70.702	468.8
V9HVZ7	#N/A	70.168	25
Q9NZB2	family with sequence similarity 120A(FAM120A)	68.391	121.8
Q9NVI7	ATPase family, AAA domain containing 3A(ATAD3A)	67.215	71.3
M0QY43	myosin heavy chain 14(MYH14)	66.889	113.7
Q5T9A4	ATPase family, AAA domain containing 3B(ATAD3B)	65.598	72.5
Q3V6T2	coiled-coil domain containing 88A(CCDC88A)	65.06	215.9
Q13509	tubulin beta 3 class III(TUBB3)	62.856	50.4
O60832	dyskerin pseudouridine synthase 1(DKC1)	60.808	57.6
B9EG90	topoisomerase (DNA) I(TOP1)	60.757	90.6
Q549M8	chromosome 14 open reading frame 166(C14orf166)	60.505	28.1
B5BUE6	DEAD-box helicase 5(DDX5)	60.341	69.1
A0A024RDF3	heterogeneous nuclear ribonucleoprotein D(HNRNPD)	59.814	38.4
P08238	heat shock protein 90 alpha family class B member 1(HSP90AB1)	59.252	83.2
B2RNR6	zinc finger RNA binding protein(ZFR)	59.044	116.9
Q9UJV9	DEAD-box helicase 41(DDX41)	58.516	69.8
A0A024QZD5	small nuclear ribonucleoprotein U1 subunit 70(SNRNP70)	58.372	51.5
V9HWK0	signal recognition particle 72(SRP72)	56.64	74.6
O75533	splicing factor 3b subunit 1(SF3B1)	56.573	145.7
Q5EC54	#N/A	56.545	51
A0A0D9SF53	DEAD-box helicase 3, X-linked(DDX3X)	54.882	81.4
A0A0S2Z4I4	tropomyosin 3(TPM3)	54.438	28.9
V9HVZ4	glyceraldehyde-3-phosphate dehydrogenase(GAPDH)	54.251	36
A8K5T0	#N/A	53.923	138.9
C9J2C0	tubulin alpha 8(TUBA8)	53.913	52
A0A024R962	complement factor H(CFH)	53.853	139
P14618	pyruvate kinase, muscle(PKM)	52.718	57.9
P61247	ribosomal protein S3A(RPS3A)	52.584	29.9
A0A384ME17	#N/A	51.246	49.8
I6L9E8	family with sequence similarity 98 member A(FAM98A)	50.26	55.1
P11142	heat shock protein family A (Hsp70) member 8(HSPA8)	49.856	70.9
Q12905	interleukin enhancer binding factor 2(ILF2)	49.167	43
J3KN67	tropomyosin 3(TPM3)	48.888	33.2
Q13344	FUS RNA binding protein(FUS)	48.863	53.3
G8JLB6	heterogeneous nuclear ribonucleoprotein H1 (H)(HNRNPH1)	48.293	51.2
A0A024R3X4	heat shock protein family D (Hsp60) member 1(HSPD1)	48.127	61
Q53G85	#N/A	47.848	50.1
G3V1V0	myosin light chain 6(MYL6)	47.405	18
Q9BUF5	tubulin beta 6 class V(TUBB6)	47.127	49.8
O43143	DEAH-box helicase 15(DHX15)	45.414	90.9
Q8IWX8	calcium homeostasis endoplasmic reticulum protein(CHERP)	43.405	103.6
Q8NCN5	pyruvate dehydrogenase phosphatase regulatory subunit(PDPR)	43.177	99.3
P15880	ribosomal protein S2(RPS2)	43.031	31.3
P13647	keratin 5(KRT5)	42.84	62.3
Q5TCU3	tropomyosin 2 (beta)(TPM2)	42.704	32.8
V9HW25	tropomyosin 2 (beta)(TPM2)	41.801	33
P25705	ATP synthase, H+ transporting, mitochondrial F1 complex, alpha subunit 1, cardiac muscle(ATP5A1)	41.622	59.7
A0A024R5K8	serpin family H member 1(SERPINH1)	41.221	46.4
Q13435	splicing factor 3b subunit 2(SF3B2)	41.12	100.2
A0A384NL63	#N/A	40.409	39.6
E9KL35	receptor for activated C kinase 1(RACK1)	40.213	35.1
P34897	serine hydroxymethyltransferase 2(SHMT2)	39.979	56
P49756	RNA binding motif protein 25(RBM25)	39.353	100.1
B2R8R5	#N/A	39.268	88.5
A0A384MDY8	#N/A	37.902	61.6
O60678	protein arginine methyltransferase 3(PRMT3)	37.454	59.9
A0A087WTP3	KH-type splicing regulatory protein(KHSRP)	37.25	73
Q16531	damage specific DNA binding protein 1(DDB1)	37.051	126.9
Q5T280	SPOUT domain containing methyltransferase 1(SPOUT1)	36.661	42
P24844	myosin light chain 9(MYL9)	36.432	19.8
A3KMH1	von Willebrand factor A domain containing 8(VWA8)	36.383	214.7
Q14204	dynein cytoplasmic 1 heavy chain 1(DYNC1H1)	36.113	532.1
A0A384NPQ2	#N/A	35.876	22.1
P62280	ribosomal protein S11(RPS11)	35.561	18.4
B2R7C5	#N/A	35.451	91
A0A384MDT2	#N/A	35.416	49.2
J3QRS3	myosin light chain 12A(MYL12A)	35.27	20.4
H7BYY1	tropomyosin 1 (alpha)(TPM1)	34.886	28.7
Q59F66	DEAD-box helicase 17(DDX17)	34.496	81
A8K521	#N/A	34.413	82.2
A0A2R8Y5V9	#N/A	34.189	28.6
A0A3F2YNY6	#N/A	33.78	112.3
Q96GQ7	DEAD-box helicase 27(DDX27)	33.759	89.8
Q15182	small nuclear ribonucleoprotein polypeptides B and B1(SNRPB)	33.379	29.7
A0A024R5Z7	annexin A2(ANXA2)	33.344	38.6
P06733	enolase 1(ENO1)	33.139	47.1
A0A384MR50	#N/A	32.855	30.6
P23396	ribosomal protein S3(RPS3)	31.821	26.7
A8K088	#N/A	31.256	46.1
Q6I9V5	solute carrier family 25 member 6(SLC25A6)	31.181	32.8
Q53Z07	ribosomal protein L9(RPL9)	30.758	21.9
Q52LJ0	family with sequence similarity 98 member B(FAM98B)	30.653	45.5
A0A0C4DG17	ribosomal protein SA(RPSA)	30.534	33.3
Q6NVC0	solute carrier family 25 member 5(SLC25A5)	30.148	35.3
P41223	BUD31 homolog(BUD31)	29.915	17
A0A2Z6ATB6	#N/A	29.813	76.3
P22087	fibrillarin(FBL)	29.733	33.8
B2RBA6	#N/A	29.665	81.2
P04259	keratin 6B(KRT6B)	29.543	60
P36873	protein phosphatase 1 catalytic subunit gamma(PPP1CC)	28.817	37
A0A2R8YHD2	#N/A	28.67	28.7
P04843	ribophorin I(RPN1)	28.669	68.5
P39023	ribosomal protein L3(RPL3)	28.636	46.1
Q5T2N8	ATPase family, AAA domain containing 3C(ATAD3C)	28.558	46.4
A0A384N6C7	#N/A	28.519	64
P62140	protein phosphatase 1 catalytic subunit beta(PPP1CB)	27.889	37.2
P62136	protein phosphatase 1 catalytic subunit alpha(PPP1CA)	27.401	37.5
Q14331	FSHD region gene 1(FRG1)	27.36	29.2
O15042	U2 snRNP associated SURP domain containing(U2SURP)	27.247	118.2
Q562R1	actin, beta like 2(ACTBL2)	26.705	42
A0A0S2Z4K2	CCHC-type zinc finger nucleic acid binding protein(CNBP)	26.586	19.5
Q8N1C8	heat shock protein family A (Hsp70) member 9(HSPA9)	26.101	73.8
Q9BXP5	serrate, RNA effector molecule(SRRT)	26.055	100.6
P13639	eukaryotic translation elongation factor 2(EEF2)	26.033	95.3
P07900	heat shock protein 90 alpha family class A member 1(HSP90AA1)	25.98	84.6
Q07666	KH RNA binding domain containing, signal transduction associated 1(KHDRBS1)	25.971	48.2
Q9NX58	Ly1 antibody reactive(LYAR)	25.941	43.6
Q6PKG0	La ribonucleoprotein domain family member 1(LARP1)	25.789	123.4
H0YEX5	splicing factor 3b subunit 2(SF3B2)	25.728	35
P09661	small nuclear ribonucleoprotein polypeptide A'(SNRPA1)	25.375	28.4
P27635	ribosomal protein L10(RPL10)	25.184	24.6
H7BY58	protein-L-isoaspartate (D-aspartate) O-methyltransferase(PCMT1)	25.109	30.3
Q8WXF1	paraspeckle component 1(PSPC1)	24.933	58.7
P12235	solute carrier family 25 member 4(SLC25A4)	24.619	33
Q9BY49	peroxisomal trans-2-enoyl-CoA reductase(PECR)	24.346	32.5
Q5JR94	ribosomal protein S8(RPS8)	24.252	24.2
Q5HYL6	#N/A	24.219	39.5
P62316	small nuclear ribonucleoprotein D2 polypeptide(SNRPD2)	24.16	13.5
P02533	keratin 14(KRT14)	24.065	51.5
A8K3Y5	#N/A	24.017	43.6
P62269	ribosomal protein S18(RPS18)	23.507	17.7
Q92804	TATA-box binding protein associated factor 15(TAF15)	23.189	61.8
Q9NX20	mitochondrial ribosomal protein L16(MRPL16)	22.372	28.4
A0A024RDF6	heterogeneous nuclear ribonucleoprotein D like(HNRNPDL)	22.314	46.4
P06576	ATP synthase, H+ transporting, mitochondrial F1 complex, beta polypeptide(ATP5B)	21.803	56.5
A0A0A0MT26	ATPase Na+/K+ transporting subunit alpha 3(ATP1A3)	21.725	133.2
P22626	heterogeneous nuclear ribonucleoprotein A2/B1(HNRNPA2B1)	21.621	37.4
H0YEQ8	poly(A) binding protein cytoplasmic 4(PABPC4)	21.581	12.6
Q86YZ3	hornerin(HRNR)	21.468	282.2
A0A1Y0BRN3	#N/A	21.263	148.5
Q8NI62	#N/A	21.225	8.8
A0A024R7T3	heterogeneous nuclear ribonucleoprotein F(HNRNPF)	21.14	45.6
B2RDW1	ribosomal protein S27a(RPS27A)	21.086	18
V9HWB4	heat shock protein family A (Hsp70) member 5(HSPA5)	21.002	72.3
H3BNC9	#N/A	21.002	64.5
P08779	keratin 16(KRT16)	20.814	51.2
P49711	CCCTC-binding factor(CTCF)	20.768	82.7
B3KS36	ribosomal protein L3(RPL3)	20.639	40.1
A0A494C1K3	#N/A	20.603	131
A0A0F7KYT8	FMR1 autosomal homolog 1(FXR1)	20.503	76.2
O00267	SPT5 homolog, DSIF elongation factor subunit(SUPT5H)	20.374	120.9
A0A024QZ77	EF-hand domain family member D2(EFHD2)	20.361	26.7
Q59GY2	#N/A	20.032	49
Q59GK9	#N/A	19.919	18.9
P21333	filamin A(FLNA)	19.79	280.6
A0A140VJY2	TNF receptor associated protein 1(TRAP1)	19.469	80.1
A0A2U3TZH3	#N/A	19.321	54.3
Q8NC51	SERPINE1 mRNA binding protein 1(SERBP1)	19.305	44.9
P31689	DnaJ heat shock protein family (Hsp40) member A1(DNAJA1)	19.288	44.8
P62249	ribosomal protein S16(RPS16)	19.216	16.4
Q562L9	actin-like protein (ACT) gene(ACT)	19.044	11.5
Q9Y2W1	thyroid hormone receptor associated protein 3(THRAP3)	18.788	108.6
P63104	tyrosine 3-monooxygenase/tryptophan 5-monooxygenase activation protein zeta(YWHAZ)	18.672	27.7
Q08J23	NOP2/Sun RNA methyltransferase family member 2(NSUN2)	18.595	86.4
P41250	glycyl-tRNA synthetase(GARS)	18.363	83.1
A0A024R1K8	splicing factor 3a subunit 1(SF3A1)	18.354	88.8
A0A2R8YD14	#N/A	18.048	19.2
Q9NSE4	isoleucyl-tRNA synthetase 2, mitochondrial(IARS2)	17.817	113.7
A0A024QZK8	heterogeneous nuclear ribonucleoprotein H3(HNRNPH3)	17.76	36.9
P14649	myosin light chain 6B(MYL6B)	17.731	22.8
Q8TCJ2	STT3B, catalytic subunit of the oligosaccharyltransferase complex(STT3B)	17.558	93.6
Q8ND56	LSM14A, mRNA processing body assembly factor(LSM14A)	17.515	50.5
O43719	HIV-1 Tat specific factor 1(HTATSF1)	17.439	85.8
A0A0A6YYL6	RPL17-C18orf32 readthrough(RPL17-C18orf32)	17.3	26.4
Q53F64	#N/A	17.28	36
Q53RG0	eukaryotic translation initiation factor 4E family member 2(EIF4E2)	17.128	28.3
P38159	RNA binding motif protein, X-linked(RBMX)	17.085	42.3
P27348	tyrosine 3-monooxygenase/tryptophan 5-monooxygenase activation protein theta(YWHAQ)	17.063	27.7
A0A024QZ30	succinate dehydrogenase complex flavoprotein subunit A(SDHA)	17.048	72.6
Q9BWU0	solute carrier family 4 member 1 adaptor protein(SLC4A1AP)	16.9	88.8
Q00325	solute carrier family 25 member 3(SLC25A3)	16.774	40.1
B2RDG1	#N/A	16.707	59.3
Q9UHB9	signal recognition particle 68(SRP68)	16.696	70.7
A0A2R8YFE2	#N/A	16.643	8.8
P67775	protein phosphatase 2 catalytic subunit alpha(PPP2CA)	16.546	35.6
P05198	eukaryotic translation initiation factor 2 subunit alpha(EIF2S1)	16.416	36.1
A0A0A0MRR7	small nuclear ribonucleoprotein polypeptide C(SNRPC)	16.358	19.7
Q1KMD3	heterogeneous nuclear ribonucleoprotein U like 2(HNRNPUL2)	16.254	85.1
E9PK25	cofilin 1(CFL1)	16.197	22.7
P62314	small nuclear ribonucleoprotein D1 polypeptide(SNRPD1)	16.172	13.3
B3KM97	#N/A	16.093	36
P48047	ATP synthase, H+ transporting, mitochondrial F1 complex, O subunit(ATP5O)	16.049	23.3
P17812	CTP synthase 1(CTPS1)	15.999	66.6
B3KY60	#N/A	15.993	92.2
P46776	ribosomal protein L27a(RPL27A)	15.948	16.6
A0A024RC65	IQ motif containing GTPase activating protein 1(IQGAP1)	15.916	189.1
P62306	small nuclear ribonucleoprotein polypeptide F(SNRPF)	15.824	9.7
P62263	ribosomal protein S14(RPS14)	15.764	16.3
P62277	ribosomal protein S13(RPS13)	15.729	17.2
A0A384MTR5	#N/A	15.693	50.2
A8MUS3	ribosomal protein L23a(RPL23A)	15.593	21.9
V9HW12	peroxiredoxin 2(PRDX2)	15.477	21.9
A6NHL2	tubulin alpha like 3(TUBAL3)	15.241	49.9
A8K7H3	#N/A	15.063	14.8
J3KQN4	ribosomal protein L36a(RPL36A)	15.039	16.4
Q8IY81	FtsJ homolog 3(FTSJ3)	14.984	96.5
B2RDP6	#N/A	14.981	49.4
P42766	ribosomal protein L35(RPL35)	14.879	14.5
P61513	ribosomal protein L37a(RPL37A)	14.787	10.3
F8W727	ribosomal protein L32(RPL32)	14.749	18
B5BU01	eukaryotic translation initiation factor 2 subunit beta(EIF2S2)	14.71	38.3
O43684	BUB3, mitotic checkpoint protein(BUB3)	14.621	37.1
Q13151	heterogeneous nuclear ribonucleoprotein A0(HNRNPA0)	14.531	30.8
E7EQZ4	survival of motor neuron 1, telomeric(SMN1)	14.457	31.7
P52943	cysteine rich protein 2(CRIP2)	14.358	22.5
B2R4C1	#N/A	14.195	14.5
Q6P2Q9	pre-mRNA processing factor 8(PRPF8)	14.148	273.4
Q9NX24	NHP2 ribonucleoprotein(NHP2)	14.138	17.2
A2A3R6	ribosomal protein S6(RPS6)	14.133	28.7
I3L504	eukaryotic translation initiation factor 5A(EIF5A)	13.961	20.5
B3KRM2	#N/A	13.794	35.5
H0Y368	dolichyl-phosphate mannosyltransferase subunit 1, catalytic(DPM1)	13.668	33.3
A8K4I8	#N/A	13.641	33.2
B2R4C0	#N/A	13.597	20.7
P38919	eukaryotic translation initiation factor 4A3(EIF4A3)	13.556	46.8
Q9BVP2	G protein nucleolar 3(GNL3)	13.464	62
A0A1U9X609	ATP binding cassette subfamily F member 1(ABCF1)	13.438	95.9
O14617	adaptor related protein complex 3 delta 1 subunit(AP3D1)	13.436	130.1
A0A0D9SGF6	spectrin alpha, non-erythrocytic 1(SPTAN1)	13.427	287.4
A8MXP9	matrin 3(MATR3)	13.284	99.9
P39748	flap structure-specific endonuclease 1(FEN1)	13.278	42.6
A0A024QZ70	TAO kinase 1(TAOK1)	13.18	116
P62318	small nuclear ribonucleoprotein D3 polypeptide(SNRPD3)	13.179	13.9
Q8NEW0	solute carrier family 30 member 7(SLC30A7)	13.155	41.6
Q969Q0	ribosomal protein L36a like(RPL36AL)	13.044	12.5
A0A140VJQ4	ornithine aminotransferase(OAT)	13.034	48.5
A8K3C3	#N/A	12.992	57.9
P41091	eukaryotic translation initiation factor 2 subunit gamma(EIF2S3)	12.978	51.1
P09874	poly(ADP-ribose) polymerase 1(PARP1)	12.957	113
A8K9K6	#N/A	12.864	65.9
P19338	nucleolin(NCL)	12.831	76.6
B4DT31	far upstream element binding protein 1(FUBP1)	12.799	69.8
A0A024R1Q8	ribosomal protein L23(RPL23)	12.756	14.9
A0A087X0X3	heterogeneous nuclear ribonucleoprotein M(HNRNPM)	12.732	77.5
P62851	ribosomal protein S25(RPS25)	12.536	13.7
Q5VWQ0	round spermatid basic protein 1(RSBN1)	12.471	90
Q9NY12	GAR1 ribonucleoprotein(GAR1)	12.34	22.3
Q15753	#N/A	12.333	5.4
Q96HS1	PGAM family member 5, mitochondrial serine/threonine protein phosphatase(PGAM5)	12.306	32
Q53HV2	#N/A	12.066	59.3
H0Y8C2	ribosomal protein L22 like 1(RPL22L1)	11.947	16.9
Q14151	scaffold attachment factor B2(SAFB2)	11.935	107.4
A8K4C8	ribosomal protein L13(RPL13)	11.919	24.2
H0YKD8	ribosomal protein L28(RPL28)	11.889	19.1
V9HW98	tyrosine 3-monooxygenase/tryptophan 5-monooxygenase activation protein epsilon(YWHAE)	11.886	29.2
O00411	RNA polymerase mitochondrial(POLRMT)	11.867	138.5
P17987	t-complex 1(TCP1)	11.818	60.3
A8K329	#N/A	11.8	102.7
Q14444	cell cycle associated protein 1(CAPRIN1)	11.75	78.3
P49327	fatty acid synthase(FASN)	11.741	273.3
E7EMB3	calmodulin 2(CALM2)	11.703	21.7
J3KQE5	RAN, member RAS oncogene family(RAN)	11.701	26.8
A0A0D9SEY1	mitogen-activated protein kinase kinase kinase kinase 4(MAP4K4)	11.677	151
Q7RTV0	PHD finger protein 5A(PHF5A)	11.669	12.4
P05787	keratin 8(KRT8)	11.668	53.7
P61158	ARP3 actin related protein 3 homolog(ACTR3)	11.641	47.3
P62081	ribosomal protein S7(RPS7)	11.64	22.1
Q9Y3B4	splicing factor 3b subunit 6(SF3B6)	11.635	14.6
A0A2R8Y851	#N/A	11.631	10.2
Q3MIH3	ubiquitin A-52 residue ribosomal protein fusion product 1(UBA52)	11.584	14.7
B5BU24	tyrosine 3-monooxygenase/tryptophan 5-monooxygenase activation protein beta(YWHAB)	11.535	28.1
Q9NR30	DExD-box helicase 21(DDX21)	11.475	87.3
A0A384N6B9	#N/A	11.442	38.6
B4DPP6	#N/A	11.341	70.3
A8KAG1	G-patch domain containing 4(GPATCH4)	11.265	50.4
Q15365	poly(rC) binding protein 1(PCBP1)	11.198	37.5
A0A024R0E5	capping actin protein of muscle Z-line alpha subunit 1(CAPZA1)	11.178	32.9
P62879	G protein subunit beta 2(GNB2)	11.142	37.3
A0A087WUT6	eukaryotic translation initiation factor 5B(EIF5B)	11.132	138.6
O94906	pre-mRNA processing factor 6(PRPF6)	11.115	106.9
O00159	myosin IC(MYO1C)	11.112	121.6
P62805	histone cluster 1 H4 family member i(HIST1H4I)	11.103	11.4
P26368	U2 small nuclear RNA auxiliary factor 2(U2AF2)	10.998	53.5
Q53GR7	#N/A	10.977	74.1
A0A0S2Z3L2	ATPase sarcoplasmic/endoplasmic reticulum Ca2+ transporting 2(ATP2A2)	10.976	114.7
B4DX78	#N/A	10.932	53.7
E9PB61	Aly/REF export factor(ALYREF)	10.862	27.5
P18085	ADP ribosylation factor 4(ARF4)	10.835	20.5
A0A024RAZ7	heterogeneous nuclear ribonucleoprotein A1(HNRNPA1)	10.775	38.7
Q86U42	poly(A) binding protein nuclear 1(PABPN1)	10.712	32.7
B2R802	#N/A	10.661	31.3
P12004	proliferating cell nuclear antigen(PCNA)	10.654	28.8
B3KMQ6	#N/A	10.617	73.3
O75489	NADH:ubiquinone oxidoreductase core subunit S3(NDUFS3)	10.607	30.2
B2R6N6	#N/A	10.598	28.1
Q9BVS4	RIO kinase 2(RIOK2)	10.582	63.2
P05023	ATPase Na+/K+ transporting subunit alpha 1(ATP1A1)	10.547	112.8
A0A3B3ISF0	#N/A	10.399	126.1
Q9Y3Z3	SAM and HD domain containing deoxynucleoside triphosphate triphosphohydrolase 1(SAMHD1)	10.385	72.2
A0A024R566	splicing factor 1(SF1)	10.349	61.9
B3KUJ0	splicing factor 3b subunit 4(SF3B4)	10.34	44.5
Q14157	ubiquitin associated protein 2 like(UBAP2L)	10.329	114.5
F8W6H6	myosin VA(MYO5A)	10.202	215.2
B5BU08	U2 small nuclear RNA auxiliary factor 1(U2AF1)	10.129	27.9
B2R657	annexin A7(ANXA7)	10.098	52.6
Q15084	protein disulfide isomerase family A member 6(PDIA6)	10.095	48.1
Q01844	EWS RNA binding protein 1(EWSR1)	10.045	68.4
P61962	DDB1 and CUL4 associated factor 7(DCAF7)	10.021	38.9
Q9Y3F4	serine/threonine kinase receptor associated protein(STRAP)	9.967	38.4
P55786	aminopeptidase puromycin sensitive(NPEPPS)	9.939	103.2
P62917	ribosomal protein L8(RPL8)	9.864	28
Q59FI9	#N/A	9.8	21.5
D6RJ07	zinc finger protein 346(ZNF346)	9.778	34.6
V9HW01	ribosomal protein L24(RPL24)	9.771	17.8
A4D275	actin related protein 2/3 complex subunit 1B(ARPC1B)	9.759	40.9
P61221	ATP binding cassette subfamily E member 1(ABCE1)	9.725	67.3
P62304	small nuclear ribonucleoprotein polypeptide E(SNRPE)	9.712	10.8
O43175	phosphoglycerate dehydrogenase(PHGDH)	9.699	56.6
Q15654	thyroid hormone receptor interactor 6(TRIP6)	9.666	50.3
B2RDF2	pescadillo ribosomal biogenesis factor 1(PES1)	9.659	68
Q9P0U4	CXXC finger protein 1(CXXC1)	9.65	75.7
P61254	ribosomal protein L26(RPL26)	9.595	17.2
A0A3B3IT92	#N/A	9.577	100.7
A8K517	ribosomal protein S23(RPS23)	9.527	15.8
Q99755	phosphatidylinositol-4-phosphate 5-kinase type 1 alpha(PIP5K1A)	9.517	62.6
B3KMV8	#N/A	9.514	74.7
M0R0R2	ribosomal protein S5(RPS5)	9.443	25.3
P22695	ubiquinol-cytochrome c reductase core protein II(UQCRC2)	9.425	48.4
A8K566	#N/A	9.42	58.8
F8WCF6	ARPC4-TTLL3 readthrough(ARPC4-TTLL3)	9.393	21
E3WH17	#N/A	9.359	89.9
O43776	asparaginyl-tRNA synthetase(NARS)	9.205	62.9
B4DJ38	ATP5J2-PTCD1 readthrough(ATP5J2-PTCD1)	9.167	84.1
Q9Y520	proline rich coiled-coil 2C(PRRC2C)	9.166	316.7
A0A024R0M6	translocase of inner mitochondrial membrane 50(TIMM50)	9.151	50.4
P36542	ATP synthase, H+ transporting, mitochondrial F1 complex, gamma polypeptide 1(ATP5C1)	9.119	33
Q06210	glutamine--fructose-6-phosphate transaminase 1(GFPT1)	8.967	78.8
B3KY51	#N/A	8.959	78.4
A0A1W2PPZ5	transcription elongation factor A1(TCEA1)	8.878	33.9
O60884	DnaJ heat shock protein family (Hsp40) member A2(DNAJA2)	8.836	45.7
P28799	granulin precursor(GRN)	8.785	63.5
H3BS72	3-hydroxyacyl-CoA dehydratase 3(HACD3)	8.773	47.1
P34896	serine hydroxymethyltransferase 1(SHMT1)	8.724	53
P05109	S100 calcium binding protein A8(S100A8)	8.708	10.8
Q8WVX7	#N/A	8.7	17.3
Q96AG4	leucine rich repeat containing 59(LRRC59)	8.693	34.9
H7C561	splicing factor 1(SF1)	8.653	30.1
B4DLN1	#N/A	8.608	48.1
A8K5Q1	#N/A	8.582	74.3
A0A024RAW9	WW domain binding protein 11(WBP11)	8.477	70
B3KNB4	#N/A	8.464	28.2
Q86YQ0	#N/A	8.432	84.7
A0A024RDE5	G3BP stress granule assembly factor 2(G3BP2)	8.424	54.1
A0A024QZN9	voltage dependent anion channel 2(VDAC2)	8.414	34.5
A8K946	RNA guanine-7 methyltransferase(RNMT)	8.402	57.7
P16402	histone cluster 1 H1 family member d(HIST1H1D)	8.36	22.3
Q08209	protein phosphatase 3 catalytic subunit alpha(PPP3CA)	8.275	58.7
Q5VVD0	ribosomal protein L11(RPL11)	8.271	20.2
Q02978	solute carrier family 25 member 11(SLC25A11)	8.262	34
P26641	eukaryotic translation elongation factor 1 gamma(EEF1G)	8.211	50.1
A0A0U1RRH7	histone cluster 1 H3 family member d(HIST1H3D)	8.143	18.5
P23284	peptidylprolyl isomerase B(PPIB)	8.139	23.7
Q01813	phosphofructokinase, platelet(PFKP)	8.124	85.5
P37108	signal recognition particle 14(SRP14)	8.08	14.6
Q59EC0	#N/A	7.97	137.7
Q6PCB5	round spermatid basic protein 1 like(RSBN1L)	7.879	94.8
P60866	ribosomal protein S20(RPS20)	7.879	13.4
O75569	protein activator of interferon induced protein kinase EIF2AK2(PRKRA)	7.861	34.4
O14602	eukaryotic translation initiation factor 1A, Y-linked(EIF1AY)	7.853	16.4
X6R4W8	zinc finger protein 207(ZNF207)	7.829	52.6
A8K3Q9	#N/A	7.763	23.4
B2R940	#N/A	7.754	36.3
P31153	methionine adenosyltransferase 2A(MAT2A)	7.611	43.6
A0A0D9SGE8	PHD finger protein 6(PHF6)	7.602	41.3
Q86U70	LIM domain binding 1(LDB1)	7.573	46.5
Q8WU90	zinc finger CCCH-type containing 15(ZC3H15)	7.565	48.6
Q8N684	cleavage and polyadenylation specific factor 7(CPSF7)	7.557	52
A0A024R497	acyl-CoA synthetase long-chain family member 3(ACSL3)	7.553	80.4
A0A024RAS3	DEAD-box helicase 47(DDX47)	7.525	50.6
A8K8C0	#N/A	7.48	50.2
A0A140VJS3	proteasome 26S subunit, ATPase 5(PSMC5)	7.441	45.6
A8K492	#N/A	7.369	101.1
Q2M1J6	OXA1L, mitochondrial inner membrane protein(OXA1L)	7.318	55.3
A0A140VJT0	protein phosphatase 2 regulatory subunit Balpha(PPP2R2A)	7.278	51.7
P42677	ribosomal protein S27(RPS27)	7.21	9.5
A0A024RB14	ribosomal protein S26(RPS26)	7.201	13
P60981	destrin, actin depolymerizing factor(DSTN)	7.189	18.5
P39060	collagen type XVIII alpha 1 chain(COL18A1)	7.163	178.1
P08579	small nuclear ribonucleoprotein polypeptide B2(SNRPB2)	7.138	25.5
B2R6F3	serine and arginine rich splicing factor 3(SRSF3)	7.104	19.3
P11177	pyruvate dehydrogenase (lipoamide) beta(PDHB)	7.061	39.2
F8W1S1	keratin 74(KRT74)	7.019	59.4
P08559	pyruvate dehydrogenase (lipoamide) alpha 1(PDHA1)	7.011	43.3
P25398	ribosomal protein S12(RPS12)	6.981	14.5
A8K3M9	#N/A	6.98	25.5
P50570	dynamin 2(DNM2)	6.919	98
Q562Z4	actin-like protein (ACT) gene(ACT)	6.821	11.5
A0A087X0H9	RNA binding motif protein 26(RBM26)	6.773	113.7
B2R5M8	#N/A	6.767	46.6
Q9UBB6	neurochondrin(NCDN)	6.76	78.8
A0A024R4M0	ribosomal protein S9(RPS9)	6.715	22.6
Q15717	ELAV like RNA binding protein 1(ELAVL1)	6.704	36.1
A0A024R8P8	ribosomal protein L38(RPL38)	6.702	8.2
Q9BRJ7	nudix hydrolase 16 like 1(NUDT16L1)	6.673	23.3
O43242	proteasome 26S subunit, non-ATPase 3(PSMD3)	6.664	60.9
P50990	chaperonin containing TCP1 subunit 8(CCT8)	6.606	59.6
P21912	succinate dehydrogenase complex iron sulfur subunit B(SDHB)	6.52	31.6
B2RCM2	#N/A	6.509	134.4
P61160	ARP2 actin related protein 2 homolog(ACTR2)	6.465	44.7
P35030	protease, serine 3(PRSS3)	6.456	32.5
A0A024R9D3	ribosomal protein L30(RPL30)	6.376	12.8
P35268	ribosomal protein L22(RPL22)	6.338	14.8
Q59H77	chaperonin containing TCP1 subunit 3(CCT3)	6.325	63.5
A0A5C2GVU5	#N/A	6.301	11.6
A0A024R9W7	transmembrane protein 33(TMEM33)	6.298	28
H3BLV9	SRSF protein kinase 1(SRPK1)	6.258	76
P84098	ribosomal protein L19(RPL19)	6.243	23.5
Q9HCC0	methylcrotonoyl-CoA carboxylase 2(MCCC2)	6.195	61.3
P25490	YY1 transcription factor(YY1)	6.191	44.7
Q59EL4	#N/A	6.182	60
B4DLJ3	#N/A	6.178	25.4
P26196	DEAD-box helicase 6(DDX6)	6.147	54.4
Q96EP5	DAZ associated protein 1(DAZAP1)	6.105	43.4
P55084	hydroxyacyl-CoA dehydrogenase/3-ketoacyl-CoA thiolase/enoyl-CoA hydratase (trifunctional protein), beta subunit(HADHB)	6.093	51.3
Q14257	reticulocalbin 2(RCN2)	6.068	36.9
A0A024R333	WD repeat domain 82(WDR82)	6.036	35.1
Q6NXT3	RAB34, member RAS oncogene family(RAB34)	6.022	29.1
P82933	mitochondrial ribosomal protein S9(MRPS9)	6.019	45.8
P49792	RAN binding protein 2(RANBP2)	5.999	358
Q8IV48	exoribonuclease 1(ERI1)	5.971	40
B3KTJ9	#N/A	5.932	102.9
Q9Y3Y2	chromatin target of PRMT1(CHTOP)	5.927	26.4
B7Z809	#N/A	5.902	110.4
P28482	mitogen-activated protein kinase 1(MAPK1)	5.864	41.4
Q59EG8	#N/A	5.853	100.5
A8K651	#N/A	5.817	31.4
P12268	inosine monophosphate dehydrogenase 2(IMPDH2)	5.798	55.8
P61266	syntaxin 1B(STX1B)	5.78	33.2
H7BY36	EWS RNA binding protein 1(EWSR1)	5.739	32.2
P53621	coatomer protein complex subunit alpha(COPA)	5.735	138.3
Q4W4Y1	#N/A	5.692	96
A0A1K0GXZ1	#N/A	5.684	19.2
A0A024RCX7	solute carrier family 39 member 7(SLC39A7)	5.658	50.1
Q59EK7	#N/A	5.641	37.2
A0A024R4H0	procollagen-lysine,2-oxoglutarate 5-dioxygenase 1(PLOD1)	5.617	83.5
Q9NR12	PDZ and LIM domain 7(PDLIM7)	5.61	49.8
P19623	spermidine synthase(SRM)	5.596	33.8
A8KAP3	#N/A	5.583	109.4
P08574	cytochrome c1(CYC1)	5.581	35.4
Q9H857	5'-nucleotidase domain containing 2(NT5DC2)	5.556	60.7
A0A2L0WW42	#N/A	5.548	37.4
A0A0S2Z430	phosphoenolpyruvate carboxykinase 2, mitochondrial(PCK2)	5.539	70.7
A0A5C2G0A1	#N/A	5.537	12.2
O95433	activator of Hsp90 ATPase activity 1(AHSA1)	5.531	38.3
B2R6U8	#N/A	5.528	26.2
O15371	eukaryotic translation initiation factor 3 subunit D(EIF3D)	5.52	63.9
Q86V37	TAO kinase 2(TAOK2)	5.508	158.9
Q53HU8	#N/A	5.491	53.7
O75964	ATP synthase, H+ transporting, mitochondrial Fo complex subunit G(ATP5L)	5.466	11.4
A8K9A4	#N/A	5.455	33.6
Q14566	minichromosome maintenance complex component 6(MCM6)	5.434	92.8
P35251	replication factor C subunit 1(RFC1)	5.425	128.2
P62424	ribosomal protein L7a(RPL7A)	5.422	30
O95741	copine 6(CPNE6)	5.419	62
Q5SSJ5	heterochromatin protein 1 binding protein 3(HP1BP3)	5.397	61.2
A0A024RCN6	valyl-tRNA synthetase(VARS)	5.389	140.4
J3QR07	YTH domain containing 1(YTHDC1)	5.371	85.5
A0A024R4E2	TAR DNA binding protein(TARDBP)	5.355	44.7
Q9BRS2	RIO kinase 1(RIOK1)	5.321	65.5
P27708	carbamoyl-phosphate synthetase 2, aspartate transcarbamylase, and dihydroorotase(CAD)	5.313	242.8
Q5T5C7	seryl-tRNA synthetase(SARS)	5.311	61.3
Q15436	Sec23 homolog A, coat complex II component(SEC23A)	5.255	86.1
Q7Z417	NUFIP2, FMR1 interacting protein 2(NUFIP2)	5.186	76.1
Q6IBR2	phenylalanyl-tRNA synthetase alpha subunit(FARSA)	5.173	57.5
A0A0S2Z471	creatine kinase B(CKB)	5.114	44.9
O95864	fatty acid desaturase 2(FADS2)	5.103	52.2
O75323	glioblastoma amplified sequence(GBAS)	5.102	33.7
H0YFD6	hydroxyacyl-CoA dehydrogenase/3-ketoacyl-CoA thiolase/enoyl-CoA hydratase (trifunctional protein), alpha subunit(HADHA)	5.096	86.3
V9HW63	peroxiredoxin 4(PRDX4)	5.076	30.5
E7ESZ7	NADH:ubiquinone oxidoreductase subunit A10(NDUFA10)	5.057	44.7
Q13823	G protein nucleolar 2(GNL2)	5.053	83.6
A0A087WVQ6	clathrin heavy chain(CLTC)	4.999	191.9
A7E2Y1	myosin heavy chain 7B(MYH7B)	4.977	225.7
A0A1B0GW77	aldehyde dehydrogenase 7 family member A1(ALDH7A1)	4.962	60
B2R713	#N/A	4.941	81.7
A0A140VK65	ATPase H+ transporting V1 subunit B2(ATP6V1B2)	4.934	56.5
B4DM85	#N/A	4.898	84
Q9P2N5	RNA binding motif protein 27(RBM27)	4.892	118.6
Q9Y2R4	DExD-box helicase 52(DDX52)	4.885	67.5
Q59HH3	phosphoribosylglycinamide formyltransferase, phosphoribosylglycinamide synthetase, phosphoribosylaminoimidazole synthetase(GART)	4.873	112.1
Q5D862	filaggrin family member 2(FLG2)	4.872	247.9
O95478	NSA2, ribosome biogenesis homolog(NSA2)	4.852	30
Q05DF2	splicing factor 3a subunit 2(SF3A2)	4.836	51.4
B8ZX62	plasminogen activator, tissue type(PLAT)	4.836	62.9
A0A024R0F6	tripartite motif containing 33(TRIM33)	4.785	122.4
P28300	lysyl oxidase(LOX)	4.767	46.9
Q9BYG3	nucleolar protein interacting with the FHA domain of MKI67(NIFK)	4.747	34.2
Q96KG9	SCY1 like pseudokinase 1(SCYL1)	4.744	89.6
B2RAQ8	carnitine palmitoyltransferase 1A(CPT1A)	4.716	88.3
B2RAR2	#N/A	4.71	46.6
Q4LE67	neurocan(NCAN)	4.687	144.6
P09382	galectin 1(LGALS1)	4.669	14.7
A8K586	#N/A	4.667	121.2
K7ES00	H3 histone family member 3B(H3F3B)	4.659	16.6
D9HTE9	solute carrier family 25 member 1(SLC25A1)	4.614	35
Q7Z4S6	kinesin family member 21A(KIF21A)	4.577	187.1
Q9BZI7	UPF3 regulator of nonsense transcripts homolog B (yeast)(UPF3B)	4.567	57.7
A6NHB5	zinc finger MYM-type containing 3(ZMYM3)	4.519	152.5
Q9NSD9	phenylalanyl-tRNA synthetase beta subunit(FARSB)	4.51	66.1
B2R5S3	#N/A	4.507	50.2
E7EQB3	tRNA splicing endonuclease subunit 34(TSEN34)	4.505	34.3
O95487	SEC24 homolog B, COPII coat complex component(SEC24B)	4.504	137.3
A0A024RDH8	ribosomal protein L34(RPL34)	4.486	13.3
Q16629	serine and arginine rich splicing factor 7(SRSF7)	4.472	27.4
Q99816	tumor susceptibility 101(TSG101)	4.46	43.9
Q6ZNN8	#N/A	4.425	17
H0Y449	Y-box binding protein 1(YBX1)	4.352	42
A0A087X295	WD repeat domain 6(WDR6)	4.339	124.9
A0A024R814	ribosomal protein L7(RPL7)	4.275	30.4
A0A024R8U5	serine and arginine rich splicing factor 2(SRSF2)	4.269	25.5
Q5TZZ9	annexin A1(ANXA1)	4.245	38.7
A0A024R104	contactin 1(CNTN1)	4.221	113.2
A6XMV9	protease, serine 2(PRSS2)	4.215	28
E9PAV3	nascent polypeptide-associated complex alpha subunit(NACA)	4.214	205.3
Q9BWJ5	splicing factor 3b subunit 5(SF3B5)	4.198	10.1
O43615	translocase of inner mitochondrial membrane 44(TIMM44)	4.192	51.3
B7ZM99	methylenetetrahydrofolate dehydrogenase (NADP+ dependent) 1-like(MTHFD1L)	4.152	105.8
Q9HBB3	#N/A	4.124	32.9
Q66LE6	protein phosphatase 2 regulatory subunit Bdelta(PPP2R2D)	4.112	52
Q14847	LIM and SH3 protein 1(LASP1)	4.102	29.7
V9HW96	chaperonin containing TCP1 subunit 2(CCT2)	4.098	57.5
P49454	centromere protein F(CENPF)	4.042	357.3
O60231	DEAH-box helicase 16(DHX16)	4.036	119.2
O75306	NADH:ubiquinone oxidoreductase core subunit S2(NDUFS2)	4.028	52.5
P48735	isocitrate dehydrogenase (NADP(+)) 2, mitochondrial(IDH2)	4.023	50.9
F8VW96	cysteine and glycine rich protein 2(CSRP2)	4.014	26.7
O96019	actin like 6A(ACTL6A)	4.005	47.4
A0A024RDL1	chaperonin containing TCP1 subunit 6A(CCT6A)	3.954	58
Q8N954	G-patch domain containing 11(GPATCH11)	3.937	33.3
A0A5C2G6N4	#N/A	3.925	13.3
A0A140VKH3	#N/A	3.921	71.6
B4DTK7	zinc finger CCCH-type containing 18(ZC3H18)	3.892	108.9
B4DR61	Sec61 translocon alpha 1 subunit(SEC61A1)	3.883	52.9
A0A024QYX3	RNA binding motif (RNP1, RRM) protein 3(RBM3)	3.869	17.2
Q9Y6G9	dynein cytoplasmic 1 light intermediate chain 1(DYNC1LI1)	3.83	56.5
O15091	KIAA0391(KIAA0391)	3.819	67.3
Q8NBS9	thioredoxin domain containing 5(TXNDC5)	3.793	47.6
O14980	exportin 1(XPO1)	3.782	123.3
P07195	lactate dehydrogenase B(LDHB)	3.76	36.6
A0A024RC00	CTP synthase 2(CTPS2)	3.711	65.6
A0A1W2PR17	6-phosphofructo-2-kinase/fructose-2,6-biphosphatase 3(PFKFB3)	3.667	64.3
P26583	high mobility group box 2(HMGB2)	3.646	24
C9JJ19	mitochondrial ribosomal protein S34(MRPS34)	3.645	26.3
B0YIW6	archain 1(ARCN1)	3.644	61.6
O00483	NDUFA4, mitochondrial complex associated(NDUFA4)	3.641	9.4
V5YQL4	#N/A	3.586	130.8
Q10570	cleavage and polyadenylation specific factor 1(CPSF1)	3.57	160.8
J3QQ67	ribosomal protein L18(RPL18)	3.563	21.8
Q9NTW7	ZFP64 zinc finger protein(ZFP64)	3.561	72.2
Q53FR4	#N/A	3.538	91.6
B2RAU5	#N/A	3.529	66.5
A0A384MEG1	#N/A	3.521	54.5
A0A024R9P1	#N/A	3.518	34.1
Q9UBS4	DnaJ heat shock protein family (Hsp40) member B11(DNAJB11)	3.493	40.5
A0A125QYY8	#N/A	3.475	12.2
Q59G98	#N/A	3.468	51.3
Q9BQG0	MYB binding protein 1a(MYBBP1A)	3.439	148.8
Q53EZ4	centrosomal protein 55(CEP55)	3.409	54.1
Q15437	Sec23 homolog B, coat complex II component(SEC23B)	3.378	86.4
P07814	glutamyl-prolyl-tRNA synthetase(EPRS)	3.373	170.5
B4DR52	#N/A	3.369	18
D6W5Y5	cold inducible RNA binding protein(CIRBP)	3.351	31.9
D3DNI3	profilin 2(PFN2)	3.349	35.5
O15260	surfeit 4(SURF4)	3.306	30.4
Q58WW2	DDB1 and CUL4 associated factor 6(DCAF6)	3.301	96.2
E5RJR5	S-phase kinase associated protein 1(SKP1)	3.294	18.7
Q12797	aspartate beta-hydroxylase(ASPH)	3.27	85.8
Q9NVH0	exonuclease 3'-5' domain containing 2(EXD2)	3.259	70.3
A0A140VK41	phosphoribosyl pyrophosphate synthetase 2(PRPS2)	3.23	35
B4DUT2	#N/A	3.208	88.1
F8W930	insulin like growth factor 2 mRNA binding protein 2(IGF2BP2)	3.203	66.7
A8K161	calcium/calmodulin dependent protein kinase II alpha(CAMK2A)	3.191	55.3
Q9NRC8	sirtuin 7(SIRT7)	3.19	44.9
O14776	transcription elongation regulator 1(TCERG1)	3.185	123.8
A0A024R4E5	high density lipoprotein binding protein(HDLBP)	3.181	141.4
A8MWD9	small nuclear ribonucleoprotein polypeptide G pseudogene 15(SNRPGP15)	3.178	8.5
P54727	RAD23 homolog B, nucleotide excision repair protein(RAD23B)	3.175	43.1
Q9UK59	debranching RNA lariats 1(DBR1)	3.171	61.5
A0A087WZN1	isocitrate dehydrogenase 3 (NAD(+)) beta(IDH3B)	3.168	42.4
B2RDQ3	#N/A	3.161	33.7
P62495	eukaryotic translation termination factor 1(ETF1)	3.15	49
P62891	ribosomal protein L39(RPL39)	3.138	6.4
A0A024RDR0	high mobility group box 1(HMGB1)	3.115	24.9
Q05C31	#N/A	3.111	47.1
Q14558	phosphoribosyl pyrophosphate synthetase associated protein 1(PRPSAP1)	3.107	39.4
E9PR30	FAU, ubiquitin like and ribosomal protein S30 fusion(FAU)	3.102	10.9
Q9NPE3	NOP10 ribonucleoprotein(NOP10)	3.1	7.7
A8K3H8	#N/A	3.091	65.3
U3KQV3	#N/A	3.089	30.3
A0A0U1RRM4	polypyrimidine tract binding protein 1(PTBP1)	3.078	62.4
Q9NYF8	BCL2 associated transcription factor 1(BCLAF1)	3.073	106.1
O75643	small nuclear ribonucleoprotein U5 subunit 200(SNRNP200)	3.068	244.4
Q9NRP0	oligosaccharyltransferase complex non-catalytic subunit(OSTC)	3.063	16.8
A0A384NQ03	#N/A	3.055	59.3
P07954	fumarate hydratase(FH)	3.05	54.6
Q53GS0	#N/A	3.049	73.8
M0QYS1	ribosomal protein L13a(RPL13A)	3.039	24.2
Q7Z4G4	tRNA methyltransferase 11 homolog(TRMT11)	3.039	53.4
A0A2U9QGI0	#N/A	3.035	118.8
Q86Y82	syntaxin 12(STX12)	3.007	31.6
P52434	RNA polymerase II subunit H(POLR2H)	3.006	17.1
C1PHA2	#N/A	3.005	167.8
Q59G24	#N/A	2.985	15.1
A0A024R4Z6	structure specific recognition protein 1(SSRP1)	2.978	81
Q9UJC5	SH3 domain binding glutamate rich protein like 2(SH3BGRL2)	2.953	12.3
Q13523	pre-mRNA processing factor 4B(PRPF4B)	2.952	116.9
Q96L58	beta-1,3-galactosyltransferase 6(B3GALT6)	2.95	37.1
Q14684	ribosomal RNA processing 1B(RRP1B)	2.939	84.4
A0A087WUZ3	spectrin beta, non-erythrocytic 1(SPTBN1)	2.938	274.7
A0A024R6D4	enhancer of rudimentary homolog (Drosophila)(ERH)	2.934	12.3
Q9P031	coiled-coil domain containing 59(CCDC59)	2.932	28.7
O95104	SR-related CTD associated factor 4(SCAF4)	2.931	125.8
P52429	diacylglycerol kinase epsilon(DGKE)	2.927	63.9
H7C2Q8	EBNA1 binding protein 2(EBNA1BP2)	2.927	40.7
O75521	enoyl-CoA delta isomerase 2(ECI2)	2.921	43.6
Q9HBM1	SPC25, NDC80 kinetochore complex component(SPC25)	2.921	26.1
Q8IX18	DEAH-box helicase 40(DHX40)	2.92	88.5
B4DWX3	#N/A	2.907	60.5
A0A1W2PQS6	RPS10-NUDT3 readthrough(RPS10-NUDT3)	2.901	33.1
A8K486	#N/A	2.892	18
Q71RC2	La ribonucleoprotein domain family member 4(LARP4)	2.891	80.5
A8K9T3	acyl-CoA synthetase long-chain family member 1(ACSL1)	2.885	77.9
A0A3B3ITF1	#N/A	2.87	113.6
Q8IXT5	RNA binding motif protein 12B(RBM12B)	2.856	118
A0A494C0G7	#N/A	2.855	35.7
A0A3B3IUA2	#N/A	2.842	30.1
A8K7X9	#N/A	2.841	63.7
Q93008	ubiquitin specific peptidase 9, X-linked(USP9X)	2.834	292.1
P78409	#N/A	2.832	81.3
A0A3B3ITA3	#N/A	2.827	27.3
Q9NRN7	aminoadipate-semialdehyde dehydrogenase-phosphopantetheinyl transferase(AASDHPPT)	2.824	35.8
P49757	NUMB, endocytic adaptor protein(NUMB)	2.821	70.8
P81605	dermcidin(DCD)	2.817	11.3
Q9HC52	chromobox 8(CBX8)	2.805	43.4
H9ZYJ2	thioredoxin(TXN)	2.795	11.7
A0A024RBS2	ribosomal protein lateral stalk subunit P0(RPLP0)	2.795	34.3
P24534	eukaryotic translation elongation factor 1 beta 2(EEF1B2)	2.792	24.7
A0A3B3ITT5	#N/A	2.787	18.5
Q9H936	solute carrier family 25 member 22(SLC25A22)	2.78	34.4
B3KN52	#N/A	2.78	34.4
B2R4R9	ribosomal protein S28(RPS28)	2.772	7.8
Q2L6I0	protein phosphatase 1 regulatory subunit 10(PPP1R10)	2.764	99
P52735	vav guanine nucleotide exchange factor 2(VAV2)	2.763	101.2
Q96HU8	DIRAS family GTPase 2(DIRAS2)	2.759	22.5
P25789	proteasome subunit alpha 4(PSMA4)	2.759	29.5
O60716	catenin delta 1(CTNND1)	2.756	108.1
A0A494C028	#N/A	2.753	43.2
A0A024R4G1	leucine rich repeat containing 47(LRRC47)	2.752	63.4
A0A024R9N6	EH domain containing 4(EHD4)	2.747	61.1
Q16342	programmed cell death 2(PDCD2)	2.735	38.6
Q9H845	acyl-CoA dehydrogenase family member 9(ACAD9)	2.733	68.7
Q12965	myosin IE(MYO1E)	2.731	127
A0A024QZR5	adaptor related protein complex 3 mu 1 subunit(AP3M1)	2.728	46.9
Q9H329	erythrocyte membrane protein band 4.1 like 4B(EPB41L4B)	2.716	99.7
G3V5Z7	proteasome subunit alpha 6(PSMA6)	2.715	28.1
A0A024QZY1	aminoacyl tRNA synthetase complex interacting multifunctional protein 2(AIMP2)	2.71	35.3
Q9UM00	transmembrane and coiled-coil domains 1(TMCO1)	2.702	27.1
Q9NWZ8	gem nuclear organelle associated protein 8(GEMIN8)	2.699	28.6
O75616	Era like 12S mitochondrial rRNA chaperone 1(ERAL1)	2.693	48.3
Q13283	G3BP stress granule assembly factor 1(G3BP1)	2.69	52.1
P19474	tripartite motif containing 21(TRIM21)	2.688	54.1
Q7L2E3	DExH-box helicase 30(DHX30)	2.688	133.9
P27694	replication protein A1(RPA1)	2.687	68.1
Q13888	general transcription factor IIH subunit 2(GTF2H2)	2.678	44.4
B7Z6D1	#N/A	2.67	47.4
Q86UK7	zinc finger protein 598(ZNF598)	2.664	98.6
Q8IWR0	zinc finger CCCH-type containing 7A(ZC3H7A)	2.661	110.5
A0A024R7B7	cell division cycle 37(CDC37)	2.651	44.4
Q6QNY5	glucosamine (UDP-N-acetyl)-2-epimerase/N-acetylmannosamine kinase(GNE)	2.649	79.3
P06396	gelsolin(GSN)	2.648	85.6
Q9BQA1	WD repeat domain 77(WDR77)	2.645	36.7
Q13045	FLII, actin remodeling protein(FLII)	2.644	144.7
O95470	sphingosine-1-phosphate lyase 1(SGPL1)	2.639	63.5
J3QLS3	mitochondrial ribosomal protein S7(MRPS7)	2.623	31.7
A0A024R3Z5	LanC like 1(LANCL1)	2.623	46.5
A0A0S2Z5H0	mitochondrial ribosomal protein S28(MRPS28)	2.621	21.4
E7ETY2	treacle ribosome biogenesis factor 1(TCOF1)	2.603	152.2
A0A024RDE8	PDZ and LIM domain 5(PDLIM5)	2.602	63.9
Q96IX5	up-regulated during skeletal muscle growth 5 homolog (mouse)(USMG5)	2.601	6.5
Q53G26	DnaJ heat shock protein family (Hsp40) member A3(DNAJA3)	2.601	52.5
B3KR50	#N/A	2.599	25.2
P35998	proteasome 26S subunit, ATPase 2(PSMC2)	2.593	48.6
Q53HB9	#N/A	2.584	61.5
Q9BQI0	allograft inflammatory factor 1 like(AIF1L)	2.581	17.1
Q16718	NADH:ubiquinone oxidoreductase subunit A5(NDUFA5)	2.58	13.5
P30536	translocator protein(TSPO)	2.577	18.8
A8K8U1	#N/A	2.574	136.2
A0A024R7U9	ATPase H+ transporting V1 subunit H(ATP6V1H)	2.573	55.8
A0A3B3ITT1	#N/A	2.569	36.3
Q7KZN9	COX15, cytochrome c oxidase assembly homolog(COX15)	2.567	46
P46734	mitogen-activated protein kinase kinase 3(MAP2K3)	2.558	39.3
Q9H6S0	YTH domain containing 2(YTHDC2)	2.549	160.1
A8K9T5	#N/A	2.545	105.1
H3BVG0	nucleoporin 93(NUP93)	2.543	99.5
O60870	Kin17 DNA and RNA binding protein(KIN)	2.535	45.3
A0A024R2Q4	ribosomal protein L15(RPL15)	2.528	24.1
A0A140VJT8	ribonuclease/angiogenin inhibitor 1(RNH1)	2.517	49.9
A8K7H4	origin recognition complex subunit 4(ORC4)	2.514	50.4
A0A024R571	EH domain containing 1(EHD1)	2.511	61.9
B2R841	#N/A	2.505	68.2
Q9Y6M7	solute carrier family 4 member 7(SLC4A7)	2.5	136
Q15181	pyrophosphatase (inorganic) 1(PPA1)	2.491	32.6
P35610	sterol O-acyltransferase 1(SOAT1)	2.487	64.7
Q5JVS0	hyaluronan binding protein 4(HABP4)	2.463	45.8
A0A286YF11	#N/A	2.459	55.1
Q9H444	charged multivesicular body protein 4B(CHMP4B)	2.442	24.9
O43290	squamous cell carcinoma antigen recognized by T-cells 1(SART1)	2.427	90.2
Q6ZRY4	RNA binding protein with multiple splicing 2(RBPMS2)	2.42	22.5
A8KAH1	#N/A	2.415	55.4
Q86TN4	tRNA phosphotransferase 1(TRPT1)	2.412	27.7
S6BAM6	#N/A	2.402	34.3
P35249	replication factor C subunit 4(RFC4)	2.401	39.7
Q9UJA5	tRNA methyltransferase 6(TRMT6)	2.394	55.8
A0A024RB16	extended synaptotagmin 1(ESYT1)	2.391	123.9
Q8IWZ3	ankyrin repeat and KH domain containing 1(ANKHD1)	2.391	269.3
Q5BJF2	transmembrane protein 97(TMEM97)	2.39	20.8
P13010	X-ray repair cross complementing 5(XRCC5)	2.385	82.7
A0A024R897	actin related protein 2/3 complex subunit 5 like(ARPC5L)	2.385	16.9
B2R791	#N/A	2.375	77.5
P51970	NADH:ubiquinone oxidoreductase subunit A8(NDUFA8)	2.369	20.1
Q9UEW8	serine/threonine kinase 39(STK39)	2.366	59.4
Q9HCK5	argonaute 4, RISC catalytic component(AGO4)	2.365	97
A0A291FIZ5	#N/A	2.362	81
P13804	electron transfer flavoprotein alpha subunit(ETFA)	2.359	35.1
Q3KQU3	MAP7 domain containing 1(MAP7D1)	2.353	92.8
P38606	ATPase H+ transporting V1 subunit A(ATP6V1A)	2.328	68.3
Q86WJ1	chromodomain helicase DNA binding protein 1 like(CHD1L)	2.327	100.9
O94788	aldehyde dehydrogenase 1 family member A2(ALDH1A2)	2.32	56.7
Q9Y2X3	NOP58 ribonucleoprotein(NOP58)	2.302	59.5
Q9Y678	coatomer protein complex subunit gamma 1(COPG1)	2.287	97.7
B7Z6L0	#N/A	2.284	65.6
Q504R6	RAB13, member RAS oncogene family(RAB13)	2.283	27.2
F8VVA7	coatomer protein complex subunit zeta 1(COPZ1)	2.276	22.3
O60293	zinc finger C3H1-type containing(ZFC3H1)	2.274	226.2
D3DUE7	#N/A	2.241	62.1
A0A087WU53	magnesium transporter 1(MAGT1)	2.239	41.5
B7Z661	limbic system-associated membrane protein(LSAMP)	2.232	39.7
V9HWC7	peroxiredoxin 6(PRDX6)	2.223	25
A0A024RDS3	zinc finger MYM-type containing 2(ZMYM2)	2.22	154.8
A0A024RAC5	regulator of chromosome condensation 2(RCC2)	2.216	56
O75530	embryonic ectoderm development(EED)	2.21	50.2
Q9H2G2	STE20 like kinase(SLK)	2.207	142.6
Q8WUA4	general transcription factor IIIC subunit 2(GTF3C2)	2.206	100.6
Q15386	ubiquitin protein ligase E3C(UBE3C)	2.194	123.8
A0A0S2Z4R1	tyrosyl-tRNA synthetase(YARS)	2.185	59.1
D3DR40	#N/A	2.184	37.6
B2RA03	#N/A	2.177	48
P49915	guanine monophosphate synthase(GMPS)	2.175	76.7
Q96P63	serpin family B member 12(SERPINB12)	2.152	46.2
A0A024R5X3	SAFB like transcription modulator(SLTM)	2.148	131.5
A0A024R7K9	single stranded DNA binding protein 4(SSBP4)	2.137	39.5
P49458	signal recognition particle 9(SRP9)	2.134	10.1
P49821	NADH:ubiquinone oxidoreductase core subunit V1(NDUFV1)	2.133	50.8
Q9BU23	lipase maturation factor 2(LMF2)	2.131	79.6
Q5HYJ3	family with sequence similarity 76 member B(FAM76B)	2.128	38.7
Q9Y6A4	cilia and flagella associated protein 20(CFAP20)	2.122	22.8
Q6GMV7	#N/A	2.111	24.9
A0A024RBH5	PWP1 homolog, endonuclein(PWP1)	2.107	55.8
Q59GX7	#N/A	2.098	42.3
Q8IYU8	mitochondrial calcium uptake 2(MICU2)	2.097	49.6
A0A024R6C9	dihydrolipoamide S-succinyltransferase(DLST)	2.081	48.7
A0A024RAJ1	mitochondrial ribosomal protein S27(MRPS27)	2.074	47.6
A0A384N652	#N/A	2.066	68.5
P06748	nucleophosmin(NPM1)	2.058	32.6
B4DUI1	#N/A	2.045	15.1
Q13206	DEAD-box helicase 10(DDX10)	2.044	100.8
P02452	collagen type I alpha 1 chain(COL1A1)	2.044	138.9
A8K6A2	#N/A	2.042	47.8
Q59GM9	#N/A	2.042	98.8
Q03701	CCAAT/enhancer binding protein zeta(CEBPZ)	2.03	120.9
Q9Y5A9	YTH N6-methyladenosine RNA binding protein 2(YTHDF2)	2.028	62.3
D3DV26	S100 calcium binding protein A10(S100A10)	2.026	22.3
A0A087X1Q5	suppressor of cytokine signaling 7(SOCS7)	2.026	60.2
Q9HD33	mitochondrial ribosomal protein L47(MRPL47)	2.025	29.4
A8K4W2	#N/A	1.997	28.9
P15924	desmoplakin(DSP)	1.991	331.6
A0A2Y9D025	#N/A	1.983	17.9
A8K7A1	#N/A	1.978	54.3
A0A024QZD9	zinc finger protein 668(ZNF668)	1.971	67.9
Q9NZZ3	charged multivesicular body protein 5(CHMP5)	1.971	24.6
Q9Y230	RuvB like AAA ATPase 2(RUVBL2)	1.969	51.1
O43189	PHD finger protein 1(PHF1)	1.963	62.1
A0A068F7M9	formin homology 2 domain containing 1(FHOD1)	1.959	129.2
A0A494C1T9	#N/A	1.956	149
Q9NVV4	mitochondrial poly(A) polymerase(MTPAP)	1.941	66.1
Q13643	four and a half LIM domains 3(FHL3)	1.938	31.2
O14893	gem nuclear organelle associated protein 2(GEMIN2)	1.922	31.6
A0A0A6YY92	adenylosuccinate lyase(ADSL)	1.918	56.2
A0A087X0R6	sorting nexin 12(SNX12)	1.909	19.8
P36639	nudix hydrolase 1(NUDT1)	1.908	22.5
A8K8P8	fucosyltransferase 8(FUT8)	1.907	66.5
Q9Y295	developmentally regulated GTP binding protein 1(DRG1)	1.906	40.5
J3KQY1	mitochondrial ribosomal protein L22(MRPL22)	1.899	26.5
Q9Y2A7	NCK associated protein 1(NCKAP1)	1.88	128.7
Q9H6F5	coiled-coil domain containing 86(CCDC86)	1.87	40.2
Q15800	methylsterol monooxygenase 1(MSMO1)	1.869	35.2
B2R823	#N/A	1.836	27.9
Q14554	protein disulfide isomerase family A member 5(PDIA5)	1.826	59.6
A0A2R8Y4H4	#N/A	1.82	171.4
Q8IYD1	G1 to S phase transition 2(GSPT2)	1.818	68.8
P30876	RNA polymerase II subunit B(POLR2B)	1.815	133.8
Q9H0A0	N-acetyltransferase 10(NAT10)	1.796	115.7
B3KNI0	#N/A	1.78	78.6
A8K4Z6	#N/A	1.765	70.5
Q4LE36	ATP citrate lyase(ACLY)	1.764	124.5
Q9H3K6	bolA family member 2(BOLA2)	1.753	10.1
H3BSH7	UTP4, small subunit processome component(UTP4)	1.745	77.9
F8VXC8	SWI/SNF related, matrix associated, actin dependent regulator of chromatin subfamily c member 2(SMARCC2)	1.745	136.1
Q9BVJ6	UTP14A small subunit processome component(UTP14A)	1.724	87.9
A0A024R482	GDP-mannose pyrophosphorylase A(GMPPA)	1.718	46.3
Q9ULE4	family with sequence similarity 184 member B(FAM184B)	1.716	121
A0A0C4DH55	immunoglobulin kappa variable 3D-7(IGKV3D-7)	1.715	13.1
A0A1B0GUL7	#N/A	1.697	45.2
B2R9X3	#N/A	1.696	41.8
A0A024R8D4	mitochondrial ribosomal protein S2(MRPS2)	1.69	35.5
Q8NB50	ZFP62 zinc finger protein(ZFP62)	1.679	102.4
Q9H074	poly(A) binding protein interacting protein 1(PAIP1)	1.667	53.5
A0A2R8Y4Z8	#N/A	1.661	65.3
Q99623	prohibitin 2(PHB2)	1.658	33.3
Q2XQU9	four and a half LIM domains 2(FHL2)	1.656	44.1
H0YLH8	kinetochore localized astrin/SPAG5 binding protein(KNSTRN)	1.651	13.7
Q8WUA2	peptidylprolyl isomerase like 4(PPIL4)	1.647	57.2
Q8WWC4	matrix AAA peptidase interacting protein 1(MAIP1)	1.614	32.5
Q9UK22	F-box protein 2(FBXO2)	1.614	33.3
P52747	zinc finger protein 143(ZNF143)	1.612	68.9
P61626	lysozyme(LYZ)	1.599	16.5
E7EQT4	apoptotic chromatin condensation inducer 1(ACIN1)	1.593	147.3
A0A2R8Y6A4	#N/A	1.592	20.1
Q12934	beaded filament structural protein 1(BFSP1)	1.584	74.5
A0A0A0MTI1	#N/A	1.582	61.4
P56524	histone deacetylase 4(HDAC4)	1.573	119
B3KNW8	Fanconi anemia complementation group I(FANCI)	1.562	123.2
B3KWV6	#N/A	1.562	145.4
Q5SRD1	translocase of inner mitochondrial membrane 23 homolog B(TIMM23B)	1.557	28
