# Supplementary material for: Splicing factor BUD31 promotes ovarian cancer progression through sustaining the expression of anti-apoptotic BCL2L12
Source: Nat Commun. 2022 Oct 21;13:6246. doi: 10.1038/s41467-022-34042-w (PMC9587234; doi:10.1038/s41467-022-34042-w)
Supplement: Supplementary file 6 — Supplementary Data 3 [file 41467_2022_34042_MOESM6_ESM.xlsx]

## Sheet: 2465 AS genes (rMATS) 
Supplementary Data 3 Target genes of BUD31
2465 alternative spliced genes analyzed with rMATS
ID	Gene	AS type
1	OSBPL9	SE
2	EPB41L1	SE
3	ZNF613	SE
4	STX16	SE
5	ELFN2	SE
6	NBAS	SE
7	DAZAP1	SE
8	LRCH3	SE
9	ANXA2	SE
10	MIATNB	SE
11	MANBAL	SE
12	PEX1	SE
13	PCM1	SE
14	MGAT5B	SE
15	EHMT1	SE
16	USP4	SE
17	AC009533.1	SE
18	CSF1	SE
19	DOCK9	SE
20	DLGAP1-AS1	SE
21	NREP	SE
22	SEC31A	SE
23	ZNF720	SE
24	ATP1B3	SE
25	AC091230.1	SE
26	ZFYVE27	SE
27	TCEA1	SE
28	RHOQ	SE
29	DNAL1	SE
30	TET2	SE
31	KRBOX4	SE
32	NPTN	SE
33	SLC35B1	SE
34	FNIP1	SE
35	EP400	SE
36	IKBIP	SE
37	GATAD2A	SE
38	SLC35A3	SE
39	FBXL5	SE
40	DCAKD	SE
41	ZEB2	SE
42	CDC42SE1	SE
43	KDM4B	SE
44	TPT1-AS1	SE
45	MTF2	SE
46	SLC50A1	SE
47	NUMA1	SE
48	UBA52	SE
49	EVA1A	SE
50	PITPNM2	SE
51	SENCR	SE
52	GRB10	SE
53	STAG3L1	SE
54	TMEM87B	SE
55	ANKMY1	SE
56	NBPF26	SE
57	ZFYVE16	SE
58	CCDC90B	SE
59	RTN4	SE
60	SSBP2	SE
61	SNCAIP	SE
62	SIRT6	SE
63	SBF2-AS1	SE
64	CADPS2	SE
65	NEPRO	SE
66	RNF138	SE
67	LRRC49	SE
68	PEX26	SE
69	ERCC1	SE
70	PLSCR4	SE
71	METTL6	SE
72	PHF14	SE
73	GLRB	SE
74	LRIG2	SE
75	CLUHP3	SE
76	POMT1	SE
77	OSGEP	SE
78	AKAP11	SE
79	U2AF1L5	SE
80	BLOC1S6	SE
81	SRRM1	SE
82	ZNF544	SE
83	CENPK	SE
84	SH3D19	SE
85	CYB561D1	SE
86	MICOS10-NBL1	SE
87	ARHGAP26	SE
88	KIAA1109	SE
89	AC090114.3	SE
90	NFKB1	SE
91	MORC3	SE
92	NDUFAF7	SE
93	C2orf76	SE
94	ZNF827	SE
95	LDAH	SE
96	TMEM104	SE
97	ST6GALNAC6	SE
98	STAG3L5P-PVRIG2P-PILRB	SE
99	AAK1	SE
100	PROCR	SE
101	FAM107B	SE
102	COMMD4	SE
103	ELMOD3	SE
104	SCMH1	SE
105	ZNF814	SE
106	SMARCD1	SE
107	DZIP1L	SE
108	NT5C	SE
109	QARS1	SE
110	CREM	SE
111	PTGES3L-AARSD1	SE
112	FLOT2	SE
113	LMO7	SE
114	AP003108.2	SE
115	ZNF33A	SE
116	PMF1-BGLAP	SE
117	PMS2CL	SE
118	SHLD2P1	SE
119	HERC2P3	SE
120	PSMA3-AS1	SE
121	RBM28	SE
122	LRRC8D	SE
123	PTK2	SE
124	ENOSF1	SE
125	TTC23	SE
126	PCGF6	SE
127	MDM2	SE
128	DYNC1I1	SE
129	TARDBP	SE
130	UQCC1	SE
131	EXD2	SE
132	G2E3	SE
133	CALM2	SE
134	ZNF226	SE
135	EEF1AKMT1	SE
136	REPS1	SE
137	CDC25C	SE
138	MRS2	SE
139	ICE2	SE
140	ANKRD17	SE
141	SMIM11A	SE
142	VPS29	SE
143	UBA3	SE
144	ZSCAN32	SE
145	SMC5	SE
146	MGA	SE
147	ANXA11	SE
148	LRRC6	SE
149	DPH5	SE
150	MAST4	SE
151	TTC12	SE
152	MDM4	SE
153	IFI27	SE
154	OAT	SE
155	HMGN1	SE
156	TUBB6	SE
157	RC3H1	SE
158	PABPC1L	SE
159	JPX	SE
160	ELOA-AS1	SE
161	FGF5	SE
162	TMEM126B	SE
163	PEAK1	SE
164	CHN1	SE
165	ASCC2	SE
166	IL31RA	SE
167	RNF4	SE
168	RHOT1	SE
169	CNOT2	SE
170	NEIL2	SE
171	SLMAP	SE
172	UTP25	SE
173	AL139260.1	SE
174	FKTN	SE
175	MRPL55	SE
176	AFG1L	SE
177	KIFC3	SE
178	ELF4	SE
179	HERC3	SE
180	ZNF652	SE
181	RPL23AP53	SE
182	EXOG	SE
183	ZMYM5	SE
184	HLCS	SE
185	ZDHHC7	SE
186	PLA2G4C	SE
187	BX890604.2	SE
188	NUP62	SE
189	PWWP2A	SE
190	NBPF8	SE
191	ZNF134	SE
192	LCLAT1	SE
193	NPIPB5	SE
194	NKTR	SE
195	NAB2	SE
196	RNF135	SE
197	ELOC	SE
198	ITPRID2	SE
199	ADAMTS16	SE
200	TADA2A	SE
201	SNX14	SE
202	LINC00893	SE
203	LRRC37B	SE
204	LETMD1	SE
205	STK40	SE
206	RCOR3	SE
207	WIPF1	SE
208	MFSD13A	SE
209	STIL	SE
210	GEMIN7	SE
211	SAMD4B	SE
212	GRIP1	SE
213	ATP11A	SE
214	MTA1	SE
215	SERPINB6	SE
216	VPS13A	SE
217	HNRNPR	SE
218	ZNF711	SE
219	TLE4	SE
220	BOD1L1	SE
221	PCNX2	SE
222	LRRFIP2	SE
223	ARL4A	SE
224	DYRK3	SE
225	ZNF512	SE
226	MROH8	SE
227	TNIP3	SE
228	FAR2	SE
229	PALM2AKAP2	SE
230	IMPA1	SE
231	ZCCHC8	SE
232	AP3M2	SE
233	DNMT3A	SE
234	APEH	SE
235	BTBD10	SE
236	OCIAD2	SE
237	MYO9B	SE
238	GAS2L3	SE
239	PSD4	SE
240	TMEM131L	SE
241	AC091806.1	SE
242	FBRS	SE
243	RNF170	SE
244	FAM86EP	SE
245	NAPB	SE
246	KRT8	SE
247	CACNA2D4	SE
248	TNK2	SE
249	SAP30L	SE
250	STYK1	SE
251	THEM4	SE
252	ADAMTS6	SE
253	METTL22	SE
254	SVIP	SE
255	NME6	SE
256	BANP	SE
257	ROGDI	SE
258	RCHY1	SE
259	ACAD10	SE
260	ARRB2	SE
261	OSBPL10	SE
262	NGLY1	SE
263	RBCK1	SE
264	AL138828.1	SE
265	RABGGTB	SE
266	DAG1	SE
267	C12orf56	SE
268	ECT2	SE
269	CRYBG3	SE
270	ADGRL2	SE
271	RAD52	SE
272	ABHD11	SE
273	MLXIP	SE
274	GK5	SE
275	STAU2	SE
276	MTMR2	SE
277	DISC1	SE
278	HIBCH	SE
279	TMBIM6	SE
280	AC137932.2	SE
281	CBWD5	SE
282	NLRC5	SE
283	AC118553.2	SE
284	NCAPG2	SE
285	KIAA0586	SE
286	CYP2R1	SE
287	EFHC1	SE
288	TPK1	SE
289	CASP7	SE
290	DENND4A	SE
291	ZNF702P	SE
292	ADIPOR2	SE
293	CDK10	SE
294	G3BP2	SE
295	DTNB	SE
296	AGPAT4	SE
297	CLK4	SE
298	MANBA	SE
299	CC2D2A	SE
300	AC245297.4	SE
301	TNIP1	SE
302	PPP4R3B	SE
303	ZNF665	SE
304	FAM49A	SE
305	SIN3B	SE
306	GLCE	SE
307	USP30	SE
308	NAA60	SE
309	CSAD	SE
310	TRAPPC2L	SE
311	RNMT	SE
312	ZFP69B	SE
313	MAX	SE
314	ELAVL1	SE
315	TTPAL	SE
316	DICER1	SE
317	MPPE1	SE
318	TYW1B	SE
319	MORF4L1	SE
320	TBL1XR1	SE
321	GABARAPL1	SE
322	WDSUB1	SE
323	UBA6-AS1	SE
324	ALKBH2	SE
325	ZNF426	SE
326	SP2	SE
327	CBWD6	SE
328	CTTN	SE
329	ZDHHC4	SE
330	STAC3	SE
331	ZNF131	SE
332	AL158066.1	SE
333	KATNA1	SE
334	LINC00342	SE
335	AL163636.3	SE
336	WDR53	SE
337	ZKSCAN8	SE
338	CUL9	SE
339	DUS2	SE
340	SEC31B	SE
341	ZNF202	SE
342	IL15	SE
343	PAN2	SE
344	ZRANB2	SE
345	WASH7P	SE
346	PEA15	SE
347	LINC01145	SE
348	SLC25A14	SE
349	CNNM2	SE
350	PLAC8	SE
351	AC010522.1	SE
352	AMOTL2	SE
353	CPNE1	SE
354	PLCB4	SE
355	PSMA6	SE
356	RNF41	SE
357	TFB2M	SE
358	TMOD3	SE
359	ABLIM1	SE
360	SLC2A8	SE
361	DTX3	SE
362	ZNF638	SE
363	VPS25	SE
364	CROCCP2	SE
365	PRDM8	SE
366	RBM39	SE
367	FKBP1A	SE
368	GABPB1	SE
369	LINC00265	SE
370	HADHB	SE
371	FBXL12	SE
372	IFI44L	SE
373	SGK3	SE
374	PHF5A	SE
375	FRMD8	SE
376	CWF19L1	SE
377	TEPSIN	SE
378	ATP5MD	SE
379	ARHGAP22	SE
380	ALG13	SE
381	PVT1	SE
382	ATP5F1C	SE
383	NUMB	SE
384	PPP6R3	SE
385	ZDHHC11	SE
386	GLS	SE
387	IRF1-AS1	SE
388	KIF23	SE
389	MFF	SE
390	MTCL1	SE
391	ATP11B	SE
392	EIF4E2	SE
393	ANAPC11	SE
394	ATE1	SE
395	MOB1B	SE
396	C20orf194	SE
397	ANO10	SE
398	ZNF611	SE
399	MRPL9	SE
400	SHKBP1	SE
401	XPO1	SE
402	TTLL3	SE
403	SUPT20H	SE
404	AC022400.5	SE
405	GNE	SE
406	TRMT13	SE
407	ATPSCKMT	SE
408	PCSK7	SE
409	IRF7	SE
410	CACNB3	SE
411	CNOT1	SE
412	ASCC1	SE
413	SIGIRR	SE
414	OBSL1	SE
415	ERBIN	SE
416	PTS	SE
417	TFDP2	SE
418	FER	SE
419	AL162231.2	SE
420	RHOC	SE
421	RPS24	SE
422	KYAT3	SE
423	ZNF561	SE
424	COPS3	SE
425	GMIP	SE
426	GEMIN4	SE
427	MAP4K3	SE
428	AL022238.4	SE
429	USF2	SE
430	DHRS2	SE
431	PYROXD2	SE
432	DNMT3B	SE
433	ZC3H13	SE
434	RPP38	SE
435	GAA	SE
436	AC005670.3	SE
437	ARHGEF40	SE
438	MYL5	SE
439	PHB2	SE
440	B3GNTL1	SE
441	CCDC122	SE
442	LPP	SE
443	PPRC1	SE
444	TMEM218	SE
445	SORBS3	SE
446	CSNK2A1	SE
447	UBR3	SE
448	ALPK1	SE
449	DPP8	SE
450	BCL6	SE
451	KIF21A	SE
452	CIRBP	SE
453	FAM221A	SE
454	FAM133B	SE
455	LINC01089	SE
456	CDK4	SE
457	SFI1	SE
458	ZSCAN9	SE
459	PCBP2	SE
460	RITA1	SE
461	PHYKPL	SE
462	NBR2	SE
463	PINX1	SE
464	MCM9	SE
465	CHEK2	SE
466	HNRNPH1	SE
467	CLCN2	SE
468	NEK3	SE
469	ZNF788P	SE
470	DMD	SE
471	FAM200B	SE
472	AL353138.1	SE
473	LONRF3	SE
474	LARP1B	SE
475	DDX19B	SE
476	PDLIM7	SE
477	MECP2	SE
478	CBWD1	SE
479	SBNO1	SE
480	ORC3	SE
481	PICALM	SE
482	MSANTD3	SE
483	HDAC7	SE
484	GINS3	SE
485	MYCBP2	SE
486	FAM207A	SE
487	AL160237.1	SE
488	PXMP2	SE
489	CHD9	SE
490	TRIQK	SE
491	ARHGEF11	SE
492	UBL5	SE
493	CREBZF	SE
494	BCS1L	SE
495	EML2	SE
496	SLC25A29	SE
497	SCML1	SE
498	C1orf159	SE
499	SLC12A9	SE
500	RASSF8-AS1	SE
501	ADGRB2	SE
502	SMG7	SE
503	TNRC6C	SE
504	NDUFS8	SE
505	DEF8	SE
506	MRPL30	SE
507	DDX42	SE
508	CAP1	SE
509	SEPTIN7P2	SE
510	ARFIP1	SE
511	ANKS3	SE
512	RNF146	SE
513	AOPEP	SE
514	VSIG10	SE
515	BORA	SE
516	CENPT	SE
517	FAM3A	SE
518	DPH3	SE
519	TTC3	SE
520	TGDS	SE
521	TNC	SE
522	MTHFD2L	SE
523	ACVR2A	SE
524	CPNE7	SE
525	ABI3BP	SE
526	TRIM34	SE
527	DEDD2	SE
528	CCDC84	SE
529	FAM49B	SE
530	SLC44A1	SE
531	SEPTIN6	SE
532	AURKA	SE
533	TM4SF19-TCTEX1D2	SE
534	AASDH	SE
535	CLK1	SE
536	RAD51C	SE
537	ZNF888	SE
538	SETDB2	SE
539	MRNIP	SE
540	GSN	SE
541	FASTKD1	SE
542	OPTN	SE
543	GANAB	SE
544	DNAJB4	SE
545	CBFA2T2	SE
546	FAM189A2	SE
547	PPP2R2D	SE
548	DROSHA	SE
549	OSBPL6	SE
550	DCLRE1B	SE
551	DPM1	SE
552	AC104472.3	SE
553	ANKLE2	SE
554	PROS1	SE
555	UPP1	SE
556	UBXN2B	SE
557	METTL8	SE
558	FAM204A	SE
559	TCF7L2	SE
560	MOK	SE
561	CEP63	SE
562	SMC4	SE
563	NADK	SE
564	PPP1R12B	SE
565	LINC02577	SE
566	MIR4435-2HG	SE
567	SLC25A17	SE
568	PHLDB1	SE
569	NEXN	SE
570	MOGS	SE
571	CARD8	SE
572	NDUFAF6	SE
573	CSNK1G1	SE
574	KIAA0895L	SE
575	RPL37A	SE
576	AADACP1	SE
577	OCEL1	SE
578	ITGB1	SE
579	FANCL	SE
580	CAMTA1	SE
581	AC090204.1	SE
582	PXK	SE
583	ATG4B	SE
584	ZNF468	SE
585	BAG4	SE
586	AC006001.3	SE
587	BTN2A3P	SE
588	CCNYL1	SE
589	NAE1	SE
590	RAB5IF	SE
591	TRMT11	SE
592	RUBCN	SE
593	DPY19L4	SE
594	NUP54	SE
595	GDNF	SE
596	GAS5	SE
597	STAP2	SE
598	WDR54	SE
599	TSPAN5	SE
600	MIR99AHG	SE
601	USP21	SE
602	YIF1A	SE
603	SCAF8	SE
604	PTBP1	SE
605	AL691442.2	SE
606	ZFX	SE
607	SLC35E2B	SE
608	WDR66	SE
609	ZNF706	SE
610	PALB2	SE
611	TMEM267	SE
612	POLDIP3	SE
613	KDM4C	SE
614	TMEM135	SE
615	SLFN11	SE
616	N4BP2L2	SE
617	CARD16	SE
618	COL12A1	SE
619	RPL17	SE
620	CDK16	SE
621	ICMT	SE
622	MAP3K9	SE
623	ATP5MG	SE
624	AL590617.2	SE
625	CYP2J2	SE
626	BTN2A1	SE
627	LINC01510	SE
628	WASHC5	SE
629	AP000873.2	SE
630	TMEM116	SE
631	CUTALP	SE
632	TARBP2	SE
633	BCL2L12	SE
634	PDCD10	SE
635	ZNF142	SE
636	KCNMB4	SE
637	PRKAG1	SE
638	STARD3NL	SE
639	OGFOD2	SE
640	ZNF708	SE
641	THOC5	SE
642	TUFT1	SE
643	AL592435.1	SE
644	CCDC130	SE
645	VEPH1	SE
646	JADE2	SE
647	TMEM256-PLSCR3	SE
648	CAPN15	SE
649	ARNTL	SE
650	AXL	SE
651	LARP7	SE
652	PEX5	SE
653	CCDC24	SE
654	SUPT5H	SE
655	GATD1	SE
656	BRD9	SE
657	NCAM1	SE
658	RRAS2	SE
659	STXBP5-AS1	SE
660	TCERG1	SE
661	FKRP	SE
662	PRR11	SE
663	VRK2	SE
664	CFLAR-AS1	SE
665	PNPLA2	SE
666	PPP4R3A	SE
667	CEP78	SE
668	CTC1	SE
669	LINC01881	SE
670	AC037459.1	SE
671	STIM1	SE
672	SLC37A3	SE
673	PXN	SE
674	ARL13B	SE
675	DENND2B	SE
676	DHRS3	SE
677	CTNNA1	SE
678	TMEM156	SE
679	CCDC18	SE
680	WARS1	SE
681	MYEF2	SE
682	RNF217	SE
683	TTC33	SE
684	ZNF852	SE
685	LAT2	SE
686	ANO6	SE
687	RIC8B	SE
688	COL13A1	SE
689	NECAP1	SE
690	DSTYK	SE
691	RNF167	SE
692	POLR2G	SE
693	PIKFYVE	SE
694	IFT88	SE
695	MAPKAP1	SE
696	PGAP2	SE
697	AC093157.1	SE
698	PPP3CB	SE
699	DDAH1	SE
700	TASP1	SE
701	BAZ2A	SE
702	FGF1	SE
703	RSRC2	SE
704	NLRX1	SE
705	APOL3	SE
706	ZDHHC17	SE
707	IKBKB	SE
708	GNPDA1	SE
709	MYEOV	SE
710	C14orf93	SE
711	AC018809.3	SE
712	CERS4	SE
713	HNRNPA2B1	SE
714	RAD23A	SE
715	FAM227B	SE
716	PPM1A	SE
717	ENO3	SE
718	PPFIA1	SE
719	CS	SE
720	ANTKMT	SE
721	FLT3LG	SE
722	CEP250	SE
723	C11orf95	SE
724	DYM	SE
725	CFAP299	SE
726	STIM2	SE
727	TNFSF12	SE
728	GSE1	SE
729	AC018464.1	SE
730	DPF1	SE
731	TSFM	SE
732	CD46	SE
733	PSMD6	SE
734	ALKBH6	SE
735	SEZ6L2	SE
736	RXYLT1	SE
737	CAMTA2	SE
738	SGCE	SE
739	CAPN7	SE
740	DEPDC4	SE
741	SUGP2	SE
742	STAG3L2	SE
743	RASEF	SE
744	KAT2B	SE
745	AC025569.1	SE
746	SLC7A6	SE
747	NFIB	SE
748	LEF1	SE
749	AL137058.2	SE
750	PMF1	SE
751	SLC25A22	SE
752	EVI5	SE
753	AMOTL1	SE
754	SLC8A1	SE
755	ERCC6L2	SE
756	BPTF	SE
757	BCL9L	SE
758	KIAA1841	SE
759	TAF6	SE
760	SSBP3	SE
761	BOK	SE
762	OCIAD1	SE
763	LZTFL1	SE
764	GPBP1	SE
765	DCAF16	SE
766	MSANTD2	SE
767	DIP2C	SE
768	PPIL3	SE
769	KCTD9	SE
770	PTPA	SE
771	METTL4	SE
772	LPAL2	SE
773	UROS	SE
774	GEMIN8	SE
775	CCNT1	SE
776	UBE3A	SE
777	PARD3	SE
778	FCSK	SE
779	ETV4	SE
780	ZFAND6	SE
781	WASF1	SE
782	AL049834.1	SE
783	NPHP3	SE
784	APEX1	SE
785	SLC35D2	SE
786	MAPK8	SE
787	EEF2K	SE
788	DDX52	SE
789	TMEM260	SE
790	MRPS31P4	SE
791	FNDC4	SE
792	SEPTIN10	SE
793	KLHDC10	SE
794	EED	SE
795	RNF17	SE
796	CSRNP2	SE
797	LUCAT1	SE
798	U2AF1	SE
799	KLC1	SE
800	CYP20A1	SE
801	ZNF195	SE
802	WDR45	SE
803	ST7L	SE
804	PRORP	SE
805	AC093512.2	SE
806	AHI1	SE
807	C3orf67	SE
808	PACRGL	SE
809	MBD1	SE
810	ALX1	SE
811	SLC25A16	SE
812	YIPF1	SE
813	ZBTB49	SE
814	MGRN1	SE
815	BBS1	SE
816	AC019205.1	SE
817	MARK1	SE
818	XPO6	SE
819	CCDC150	SE
820	AFMID	SE
821	SLAIN2	SE
822	TOLLIP	SE
823	TRAPPC6A	SE
824	FDXR	SE
825	TNIK	SE
826	RIC1	SE
827	ANKRD12	SE
828	TBCK	SE
829	SLC38A9	SE
830	SREBF1	SE
831	SRP54-AS1	SE
832	SETD2	SE
833	RFC5	SE
834	SPECC1	SE
835	ZNF484	SE
836	DLEU2	SE
837	NUBP2	SE
838	ZBTB7B	SE
839	ANKRD9	SE
840	VIPAS39	SE
841	QPRT	SE
842	GUSBP11	SE
843	CFAP54	SE
844	CALU	SE
845	FNBP1	SE
846	AC068896.3	SE
847	DDO	SE
848	SSBP4	SE
849	ZNF44	SE
850	BROX	SE
851	ZNF236	SE
852	ZNF618	SE
853	WDR27	SE
854	RHNO1	SE
855	PKP4	SE
856	STAT2	SE
857	LTN1	SE
858	AC118549.1	SE
859	RALGPS2	SE
860	TSPAN14	SE
861	CPEB4	SE
862	ZGRF1	SE
863	PAK4	SE
864	PRKX	SE
865	MBNL2	SE
866	TCEAL9	SE
867	SGSM2	SE
868	SPAG4	SE
869	GIGYF2	SE
870	APCDD1L-DT	SE
871	RREB1	SE
872	HSD17B1	SE
873	GPR137	SE
874	FAM229B	SE
875	CDKN1A	SE
876	MMS22L	SE
877	ALDH16A1	SE
878	ARID4B	SE
879	LAMTOR3	SE
880	BCAS3	SE
881	CTDSPL2	SE
882	IMMT	SE
883	PISD	SE
884	ZSCAN21	SE
885	YPEL5	SE
886	STAT6	SE
887	SLC25A23	SE
888	TET3	SE
889	MTMR3	SE
890	ZNF160	SE
891	GGACT	SE
892	ZBED3-AS1	SE
893	TUBE1	SE
894	CEBPZOS	SE
895	EIF3E	SE
896	EEF2KMT	SE
897	LOXL2	SE
898	IFT122	SE
899	SNHG12	SE
900	COQ3	SE
901	FNBP4	SE
902	SPATS2	SE
903	CENPH	SE
904	DONSON	SE
905	NEK6	SE
906	TP53BP1	SE
907	TRPC1	SE
908	MCTP1	SE
909	MFSD14C	SE
910	ATG4D	SE
911	WWP2	SE
912	LINC01278	SE
913	GPS1	SE
914	CEP290	SE
915	WDR78	SE
916	ATG7	SE
917	ADARB1	SE
918	STAU1	SE
919	SLC22A15	SE
920	NCOR1	SE
921	ZNF518A	SE
922	LSP1P4	SE
923	CRYBB2P1	SE
924	SLC38A6	SE
925	MRPS15	SE
926	AP000769.1	SE
927	ADAM23	SE
928	RABGAP1	SE
929	ZFHX4-AS1	SE
930	PPIA	SE
931	EXO5	SE
932	BCAT1	SE
933	THRB	SE
934	ERI2	SE
935	MTFR1L	SE
936	CCDC186	SE
937	DCBLD1	SE
938	TANC2	SE
939	KTN1	SE
940	MR1	SE
941	E2F4	SE
942	DTX2	SE
943	FRG1HP	SE
944	SIGLEC15	SE
945	ZHX3	SE
946	ITGB3BP	SE
947	ZNF331	SE
948	CASP8	SE
949	LNCOG	SE
950	TAMM41	SE
951	CDC14B	SE
952	PLEKHA6	SE
953	CEP83	SE
954	KCTD17	SE
955	ARMC6	SE
956	ANKRD28	SE
957	RGMB	SE
958	TROAP	SE
959	SNHG5	SE
960	DCAF10	SE
961	AP002495.1	SE
962	BBC3	SE
963	TESK2	SE
964	BHLHB9	SE
965	RNF38	SE
966	MED24	SE
967	CU633906.2	SE
968	CLDN12	SE
969	POLM	SE
970	HCFC1R1	SE
971	UBQLN1	SE
972	ZMIZ2	SE
973	UNKL	SE
974	ZNF662	SE
975	CENPN	SE
976	POLK	SE
977	DCLRE1C	SE
978	AC007161.3	SE
979	TMEM62	SE
980	RPS3	SE
981	ZSWIM8	SE
982	ZNF197	SE
983	SYNJ2BP-COX16	SE
984	PHYHD1	SE
985	MTMR6	SE
986	LINC02246	SE
987	LTBP4	SE
988	CLDND1	SE
989	GBA2	SE
990	MPV17	SE
991	C2CD5	SE
992	SLC35B3	SE
993	DCXR	SE
994	BMP2K	SE
995	ARFGAP1	SE
996	EME1	SE
997	MRRF	SE
998	TBC1D22A	SE
999	HOXB-AS3	SE
1000	USP3	SE
1001	ZNF782	SE
1002	TMEM234	SE
1003	VPS13B	SE
1004	STAG3L4	SE
1005	HRAS	SE
1006	CNEP1R1	SE
1007	SP110	SE
1008	MEAK7	SE
1009	DMWD	SE
1010	AP3M1	SE
1011	PBRM1	SE
1012	MATR3	SE
1013	SMNDC1	SE
1014	C11orf74	SE
1015	WDYHV1	SE
1016	TSC22D2	SE
1017	SVIL-AS1	SE
1018	GTF3C5	SE
1019	TANK	SE
1020	USP49	SE
1021	CAPS2	SE
1022	ARPC4	SE
1023	PVR	SE
1024	EXT2	SE
1025	HIF1A-AS3	SE
1026	GPER1	SE
1027	FAM210A	SE
1028	HEATR6	SE
1029	TMEM44	SE
1030	KIAA1191	SE
1031	STAG3L3	SE
1032	CYBC1	SE
1033	ACSL3	SE
1034	PLEKHA1	SE
1035	ILDR2	SE
1036	PFDN5	SE
1037	SENP8	SE
1038	RNF213	SE
1039	CRYZL2P	SE
1040	KDM6A	SE
1041	TRIM16	SE
1042	GTF2H1	SE
1043	FAAP20	SE
1044	ZNF561-AS1	SE
1045	GNL2	SE
1046	RAD21L1	SE
1047	IMPDH2	SE
1048	MRPS28	SE
1049	ABLIM3	SE
1050	PACSIN3	SE
1051	PFKM	SE
1052	POLQ	SE
1053	MYL6	SE
1054	ACVRL1	SE
1055	SPART	SE
1056	TRAPPC2	SE
1057	SMURF1	SE
1058	SAT1	SE
1059	MLX	SE
1060	TAB2	SE
1061	XRRA1	SE
1062	LPCAT1	SE
1063	ARMC8	SE
1064	MECR	SE
1065	PTPN21	SE
1066	ISOC2	SE
1067	GUSB	SE
1068	PURPL	SE
1069	ST7	SE
1070	VPS8	SE
1071	SNRK	SE
1072	PML	SE
1073	FKBP1B	SE
1074	TARS3	SE
1075	ATRX	SE
1076	ASAH2B	SE
1077	KANSL2	SE
1078	IFI27L1	SE
1079	FXR1	SE
1080	ZNF417	SE
1081	ITGB1BP1	SE
1082	SCRIB	SE
1083	FANCI	SE
1084	PIGB	SE
1085	SIRT2	SE
1086	AC008443.5	SE
1087	MBTD1	SE
1088	FANCE	SE
1089	CASD1	SE
1090	RACGAP1	SE
1091	LMBR1L	SE
1092	EMSY	SE
1093	U2AF1L4	SE
1094	NEMF	SE
1095	IFI16	SE
1096	HPS5	SE
1097	PREPL	SE
1098	WASHC2A	SE
1099	ZNF621	SE
1100	ARMCX2	SE
1101	CEP164	SE
1102	CDKL5	SE
1103	SDCBP2-AS1	SE
1104	USP28	SE
1105	ZC2HC1A	SE
1106	THAP6	SE
1107	ST3GAL2	SE
1108	GCOM1	SE
1109	PPA2	SE
1110	DOCK7	SE
1111	GFPT2	SE
1112	EIF4G3	SE
1113	TBC1D13	SE
1114	BECN1	SE
1115	NAP1L4	SE
1116	TMEM175	SE
1117	LINC00958	SE
1118	TERF1	SE
1119	CUEDC1	SE
1120	DDX59	SE
1121	HDAC10	SE
1122	ARL1	SE
1123	MAP4K2	SE
1124	RELCH	SE
1125	ZNF502	SE
1126	MICAL2	SE
1127	STRN3	SE
1128	BNC2	SE
1129	PRPF40B	SE
1130	CLCF1	SE
1131	PPFIBP1	SE
1132	EYA4	SE
1133	NAV2	SE
1134	DPY19L2P1	SE
1135	PGM3	SE
1136	TMEM161B-AS1	SE
1137	DSN1	SE
1138	RPGR	SE
1139	ZNF410	SE
1140	ABHD18	SE
1141	FAM122B	SE
1142	PPP2R5C	SE
1143	TNRC18	SE
1144	POLL	SE
1145	FAM83A	SE
1146	SCLT1	SE
1147	SEC11A	SE
1148	CDAN1	SE
1149	FGFR1	SE
1150	SEPTIN2	SE
1151	SPAG1	SE
1152	MAPK12	SE
1153	B3GALNT1	SE
1154	DENND10	SE
1155	KPNA1	SE
1156	ZEB1	SE
1157	PGF	SE
1158	MRTFB	SE
1159	TRPT1	SE
1160	ZNF140	SE
1161	PAM	SE
1162	SLC22A5	SE
1163	RPTOR	SE
1164	ARIH2	SE
1165	ING3	SE
1166	PLEKHH3	SE
1167	TMEM141	SE
1168	NUTM2B-AS1	SE
1169	SEPSECS	SE
1170	TMUB2	SE
1171	GABPB2	SE
1172	AK4	SE
1173	FOXJ3	SE
1174	NAT9	SE
1175	ROBO3	SE
1176	TOR2A	SE
1177	NAT1	SE
1178	RAD51D	SE
1179	DTX2P1	SE
1180	ACAA1	SE
1181	STK16	SE
1182	URB2	SE
1183	RPS15A	SE
1184	DPCD	SE
1185	MYL12A	SE
1186	LMLN	SE
1187	CCNL1	SE
1188	BTN3A2	SE
1189	RBM23	SE
1190	SIM2	SE
1191	AGAP3	SE
1192	TACC2	SE
1193	COX20	SE
1194	ROBO1	SE
1195	CZIB	SE
1196	IFT22	SE
1197	AGO4	SE
1198	ENTPD6	SE
1199	FRMD5	SE
1200	RAD1	SE
1201	AC117378.1	SE
1202	CBY1	SE
1203	ABCB9	SE
1204	PYM1	SE
1205	RWDD1	SE
1206	DGUOK	SE
1207	SSH2	SE
1208	DDX60L	SE
1209	DENND3	SE
1210	RBMS1	SE
1211	SPATA18	SE
1212	NEURL4	SE
1213	NUDT22	SE
1214	LINC00476	SE
1215	TRHDE-AS1	SE
1216	MVK	SE
1217	CCNL2	SE
1218	UGGT2	SE
1219	TSEN15	SE
1220	SMG1P1	SE
1221	DCTD	SE
1222	TNFAIP2	SE
1223	TLR4	SE
1224	MTERF4	SE
1225	ARVCF	SE
1226	AL162377.3	SE
1227	CCDC57	SE
1228	UFD1	SE
1229	BAZ2B	SE
1230	SYNGR2	SE
1231	ZNF654	SE
1232	POFUT2	SE
1233	LRRFIP1	SE
1234	YIPF2	SE
1235	ACCS	SE
1236	MARK3	SE
1237	TMCO4	SE
1238	CRACD	SE
1239	MORF4L2	SE
1240	PPP6R2	SE
1241	SYNRG	SE
1242	ZBTB8OS	SE
1243	METTL26	SE
1244	RPL32P3	SE
1245	CAMK2G	SE
1246	SRP14-AS1	SE
1247	SERGEF	SE
1248	PMS2P3	SE
1249	ZNF619	SE
1250	GANC	SE
1251	TOP1MT	SE
1252	CSF3	SE
1253	PMM1	SE
1254	DNASE1	SE
1255	FAT1	SE
1256	SUOX	SE
1257	CPEB2	SE
1258	SGO1	SE
1259	FBXW11	SE
1260	TAZ	SE
1261	REPIN1	SE
1262	WASH3P	SE
1263	AREL1	SE
1264	SUCO	SE
1265	DENND5A	SE
1266	GK	SE
1267	AC105052.1	SE
1268	PRKG1-AS1	SE
1269	AC104109.4	SE
1270	UBXN11	SE
1271	MIOX	SE
1272	CDK12	SE
1273	ZNF133	SE
1274	PPP3CC	SE
1275	EML6	SE
1276	TSC2	SE
1277	PIN1	SE
1278	CTBP2	SE
1279	ERC1	SE
1280	DMPK	SE
1281	AC241952.2	SE
1282	KLHDC4	SE
1283	RPS6KA3	SE
1284	TTC26	SE
1285	EIF3I	SE
1286	LRP8	SE
1287	KIF9	SE
1288	HEXD	SE
1289	CRCP	SE
1290	MRPL48	SE
1291	RRNAD1	SE
1292	C6orf52	SE
1293	PRDM11	SE
1294	XPNPEP3	SE
1295	GTF3C2	SE
1296	L2HGDH	SE
1297	TRDMT1	SE
1298	GINS1	SE
1299	KCTD21	SE
1300	ARHGAP12	SE
1301	NT5C2	SE
1302	AC060765.1	SE
1303	PUF60	SE
1304	RLF	SE
1305	TENT4B	SE
1306	ZNF772	SE
1307	C11orf80	SE
1308	MLPH	SE
1309	CEP57L1	SE
1310	DUS4L	SE
1311	THAP5	SE
1312	RAPH1	SE
1313	RSRP1	SE
1314	ITSN2	SE
1315	CCDC61	SE
1316	CCDC169	SE
1317	ENSA	SE
1318	SNHG29	SE
1319	AC016831.6	SE
1320	GSDMB	SE
1321	ZNF655	SE
1322	SLC25A40	SE
1323	LRRC42	SE
1324	TMTC2	SE
1325	CSNK1G3	SE
1326	IL24	SE
1327	DUSP22	SE
1328	NR2F1-AS1	SE
1329	DHX30	SE
1330	SHANK1	SE
1331	TIMM23B-AGAP6	SE
1332	EBPL	SE
1333	RABGEF1	SE
1334	TRNT1	SE
1335	FLAD1	SE
1336	TCTN1	SE
1337	ZNF227	SE
1338	ANP32E	SE
1339	TMEM39B	SE
1340	SLC29A1	SE
1341	PSTPIP2	SE
1342	P2RX4	SE
1343	LINC01184	SE
1344	MITD1	SE
1345	MROH1	SE
1346	RPRD1B	SE
1347	RANBP3	SE
1348	CYTOR	SE
1349	DPY19L2	SE
1350	SCN5A	SE
1351	LRRC23	SE
1352	ZMYND8	SE
1353	DIAPH3	SE
1354	TAF1C	SE
1355	EXO1	SE
1356	GPBP1L1	SE
1357	TXNRD1	SE
1358	FTX	SE
1359	SLC35G1	SE
1360	R3HDM1	SE
1361	ABHD14B	SE
1362	PDE10A	SE
1363	ME3	SE
1364	CCDC138	SE
1365	SLC25A44	SE
1366	SNHG15	SE
1367	SERPINE1	SE
1368	NRG1	SE
1369	DDX5	SE
1370	PRMT2	SE
1371	INTS13	SE
1372	SEC16A	SE
1373	ANKRD10	SE
1374	CHTF8	SE
1375	TCP11L2	SE
1376	AL713998.1	SE
1377	IL17RE	SE
1378	PRR5L	SE
1379	DNAJC19	SE
1380	EPB41	SE
1381	MTHFSD	SE
1382	SETD5	SE
1383	DNM1L	SE
1384	ATF2	SE
1385	GLT8D1	SE
1386	HSD3B7	SE
1387	MTMR14	SE
1388	ZNF584	SE
1389	UBE2J2	SE
1390	PLEKHA2	SE
1391	AMZ2P1	SE
1392	KBTBD8	SE
1393	RIF1	SE
1394	UBE2Q2	SE
1395	MTRF1	SE
1396	DPY19L3	SE
1397	FCRLB	SE
1398	CHID1	SE
1399	AC046185.1	SE
1400	ZNF232	SE
1401	MKS1	SE
1402	TTC38	SE
1403	NCKAP5L	SE
1404	CHSY1	SE
1405	BACH1-IT1	SE
1406	WDR20	SE
1407	SDK1	SE
1408	APH1A	SE
1409	CCP110	SE
1410	RANGAP1	SE
1411	PHF7	SE
1412	PPP1R21	SE
1413	TEDC1	SE
1414	ATP6V0D1	SE
1415	CHTF18	SE
1416	AC107871.1	SE
1417	GIGYF1	SE
1418	TBCEL	SE
1419	FCF1	SE
1420	SMARCA2	SE
1421	LINC01204	SE
1422	NBPF15	SE
1423	OARD1	SE
1424	SLC25A26	SE
1425	TRIM41	SE
1426	KMT5A	SE
1427	TCOF1	SE
1428	SDHAF3	SE
1429	ACIN1	SE
1430	PTER	SE
1431	SFXN5	SE
1432	PLD1	SE
1433	C12orf4	SE
1434	TRPS1	SE
1435	MOB3A	SE
1436	ZNF345	SE
1437	DIP2A	SE
1438	CXorf40B	SE
1439	ZNF433-AS1	SE
1440	SNUPN	SE
1441	PTPRA	SE
1442	TFRC	SE
1443	MYLIP	SE
1444	SUGT1	SE
1445	EPSTI1	SE
1446	AC022075.1	SE
1447	CANT1	SE
1448	LINC02328	SE
1449	LINC00667	SE
1450	CRYZ	SE
1451	ZSCAN25	SE
1452	GON4L	SE
1453	NIPA2	SE
1454	APLF	SE
1455	NME7	SE
1456	OCRL	SE
1457	NEK1	SE
1458	RABEPK	SE
1459	STING1	SE
1460	LATS1	SE
1461	VRK3	SE
1462	SMG1	SE
1463	FIZ1	SE
1464	MEIG1	SE
1465	DDR2	SE
1466	SLAMF9	SE
1467	NOD1	SE
1468	TUG1	SE
1469	TARS2	SE
1470	NADSYN1	SE
1471	ACYP1	SE
1472	FAM114A2	SE
1473	DGLUCY	SE
1474	SLC66A2	SE
1475	CELF1	SE
1476	MRPL43	SE
1477	TNRC6A	SE
1478	PRELID3A	SE
1479	ARMCX5-GPRASP2	SE
1480	LPIN1	SE
1481	ING4	SE
1482	KCNQ5	SE
1483	AL162258.2	SE
1484	ECHDC2	SE
1485	AC135983.3	SE
1486	CCT6P1	SE
1487	TTLL5	SE
1488	AL392172.1	SE
1489	RFFL	SE
1490	MAN2C1	SE
1491	FN1	SE
1492	GPRC5D-AS1	SE
1493	NFU1	SE
1494	LINC01128	SE
1495	VPS9D1	SE
1496	NCOA7	SE
1497	ATP10D	SE
1498	KBTBD3	SE
1499	DNAJC2	SE
1500	TMEM94	SE
1501	BEST3	SE
1502	EML3	SE
1503	SETMAR	SE
1504	OTUD5	SE
1505	EIF4A2	SE
1506	ZNF845	SE
1507	TMEM241	SE
1508	NAB1	SE
1509	SF1	SE
1510	RBFOX2	SE
1511	ERO1A	SE
1512	TRMT1	SE
1513	TM7SF3	SE
1514	MBD5	SE
1515	AC073869.1	SE
1516	F3	SE
1517	CCDC88C	SE
1518	WNK1	SE
1519	SMC6	SE
1520	LINC-PINT	SE
1521	ATXN2	SE
1522	ZNF678	SE
1523	NUP62CL	SE
1524	TTC39B	SE
1525	UCA1	SE
1526	ABCA11P	SE
1527	CD44	SE
1528	EVA1B	SE
1529	PHF11	SE
1530	CCM2	SE
1531	USPL1	SE
1532	CFAP44	SE
1533	LRR1	SE
1534	MND1	SE
1535	PLD3	SE
1536	TASOR2	SE
1537	TMEM254	SE
1538	ACSF3	SE
1539	P4HA1	SE
1540	POLG	SE
1541	FAM193B	SE
1542	SPECC1L	SE
1543	ARPC1B	SE
1544	RAB22A	SE
1545	ZNF211	SE
1546	NFAT5	SE
1547	ZNF569	SE
1548	LYRM1	SE
1549	TP53INP1	SE
1550	CDKL3	SE
1551	AAMDC	SE
1552	SCN8A	SE
1553	MFSD8	SE
1554	ARMC4	SE
1555	FAM110A	SE
1556	MBNL1	SE
1557	SCML2	SE
1558	BCAT2	SE
1559	RESF1	SE
1560	TARBP1	SE
1561	NIF3L1	SE
1562	MLLT10	SE
1563	THUMPD3-AS1	SE
1564	C1orf220	SE
1565	SIPA1L1	SE
1566	PDIK1L	SE
1567	ARHGEF7	SE
1568	EVA1C	SE
1569	CHD2	SE
1570	RFX8	SE
1571	RAB14	SE
1572	MRPL52	SE
1573	TMEM14B	SE
1574	IFT80	SE
1575	RPS19	SE
1576	SYTL3	SE
1577	ZNF263	SE
1578	MED15	SE
1579	FAP	SE
1580	PRPF38B	SE
1581	SETX	SE
1582	BABAM2	SE
1583	CEP135	SE
1584	TLE1	SE
1585	ERI3	SE
1586	ELMO2	SE
1587	JMJD7-PLA2G4B	SE
1588	BEND6	SE
1589	RAI14	SE
1590	WASH4P	SE
1591	MTURN	SE
1592	YWHAE	SE
1593	RBPJ	SE
1594	WHAMMP3	SE
1595	C2orf74	SE
1596	RAP1B	SE
1597	NHLRC3	SE
1598	MICAL3	SE
1599	KIAA0556	SE
1600	RPL23AP82	SE
1601	CDK5RAP2	SE
1602	TIAM2	SE
1603	WDPCP	SE
1604	BBS9	SE
1605	ZNF532	SE
1606	TVP23C-CDRT4	SE
1607	UBE2D3	SE
1608	RPAIN	SE
1609	PRKCA	SE
1610	TAOK3	SE
1611	SEC24C	SE
1612	TMCC1	SE
1613	APLP1	SE
1614	FRG1CP	SE
1615	PLEKHA5	SE
1616	METTL21A	SE
1617	ARAP3	SE
1618	SPIN1	SE
1619	NSUN2	SE
1620	AC244669.1	SE
1621	CFDP1	SE
1622	GOLGB1	SE
1623	DGKA	SE
1624	ABCC10	SE
1625	ZNF300	SE
1626	NFRKB	SE
1627	NSMF	SE
1628	PNKP	SE
1629	DBF4B	SE
1630	CD59	SE
1631	SLC25A36	SE
1632	COA1	SE
1633	IP6K2	SE
1634	NFATC3	SE
1635	TMBIM1	SE
1636	APOL1	SE
1637	TCEAL8	SE
1638	DCAF8	SE
1639	ZNF721	SE
1640	SH3YL1	SE
1641	FRMD4A	SE
1642	ZMYM6	SE
1643	IMMP1L	SE
1644	SNHG14	SE
1645	UPF3A	SE
1646	TAF1	SE
1647	SPG11	SE
1648	PPOX	SE
1649	ZNF821	SE
1650	RNF185	SE
1651	VEGFA	SE
1652	DDHD1	SE
1653	STRADA	SE
1654	CKB	SE
1655	COX11	SE
1656	ARSA	SE
1657	AASS	SE
1658	NBPF9	SE
1659	NUTM2A-AS1	SE
1660	ENC1	SE
1661	CBWD2	SE
1662	TRIM66	SE
1663	PRKAR1A	SE
1664	COPZ2	SE
1665	KCNG1	SE
1666	RPS2	SE
1667	TBC1D5	SE
1668	PDCD6IP	SE
1669	TNNT1	SE
1670	MALT1	SE
1671	CA5BP1	SE
1672	LARP4	SE
1673	DRAM1	SE
1674	MORN4	SE
1675	SLC43A3	SE
1676	MYH15	SE
1677	RAB15	RI
1678	KAT6B	RI
1679	TUBGCP6	RI
1680	MPHOSPH8	RI
1681	CFAP298	RI
1682	DNHD1	RI
1683	BCKDK	RI
1684	TTC31	RI
1685	PRDM5	RI
1686	CHROMR	RI
1687	HSF4	RI
1688	MIB2	RI
1689	SPIN3	RI
1690	ABTB1	RI
1691	APBA3	RI
1692	MT1X	RI
1693	CAD	RI
1694	CRACR2B	RI
1695	ATG16L2	RI
1696	CAPRIN2	RI
1697	DDX3X	RI
1698	MIIP	RI
1699	GPS2	RI
1700	PIGT	RI
1701	METTL2B	RI
1702	INTS6L	RI
1703	RHOT2	RI
1704	IFRD2	RI
1705	PANTR1	RI
1706	P4HTM	RI
1707	NOSIP	RI
1708	DMTN	RI
1709	MSL3	RI
1710	SYVN1	RI
1711	DPP7	RI
1712	AMT	RI
1713	PITPNM1	RI
1714	ETV1	RI
1715	SNHG1	RI
1716	NSD1	RI
1717	RBMX	RI
1718	MBD6	RI
1719	DDX17	RI
1720	SHMT2	RI
1721	PILRB	RI
1722	DGCR8	RI
1723	RNASEH2B	RI
1724	MED8	RI
1725	NR1H3	RI
1726	STXBP2	RI
1727	KAT8	RI
1728	PDE4A	RI
1729	NSMCE1	RI
1730	SOD2	RI
1731	FAM66D	RI
1732	PHPT1	RI
1733	PSME2	RI
1734	ANKRD54	RI
1735	TECR	RI
1736	HMBS	RI
1737	IPO4	RI
1738	ORMDL1	RI
1739	RPS15	RI
1740	TMEM147	RI
1741	WBP1	RI
1742	ZNF266	RI
1743	ATPAF2	RI
1744	PCBP4	RI
1745	TMEM161A	RI
1746	NPHP1	RI
1747	ATP13A1	RI
1748	CDK11A	RI
1749	ABCB8	RI
1750	DDX51	RI
1751	SF3B1	RI
1752	KRI1	RI
1753	GGA3	RI
1754	MAMDC4	RI
1755	HDLBP	RI
1756	ZC3H11A	RI
1757	BAX	RI
1758	CTNNB1	RI
1759	DHRS1	RI
1760	PPM1F	RI
1761	NXF1	RI
1762	TMEM107	RI
1763	ZBTB17	RI
1764	N6AMT1	RI
1765	AP1G2	RI
1766	SRSF5	RI
1767	CDIPT	RI
1768	AK2	RI
1769	SUPT7L	RI
1770	DDX41	RI
1771	NSUN5P1	RI
1772	SNHG8	RI
1773	COQ10A	RI
1774	RBM25	RI
1775	SNHG16	RI
1776	COPS6	RI
1777	PLCD4	RI
1778	RALGDS	RI
1779	NME3	RI
1780	DNAH11	RI
1781	CUL7	RI
1782	NPRL2	RI
1783	ACADVL	RI
1784	CXXC1	RI
1785	CDK5RAP3	RI
1786	FUS	RI
1787	SHFL	RI
1788	CARD19	RI
1789	AC008429.1	RI
1790	FADS3	RI
1791	REC8	RI
1792	MICALL2	RI
1793	RPL23	RI
1794	TNFRSF25	RI
1795	ATP5MC1	RI
1796	GET4	RI
1797	DGAT1	RI
1798	LLGL1	RI
1799	SAP30BP	RI
1800	EIF2B5	RI
1801	AUP1	RI
1802	DCUN1D4	RI
1803	MFSD10	RI
1804	DRG2	RI
1805	NOP2	RI
1806	XPOT	RI
1807	ZNF34	RI
1808	TRA2A	RI
1809	RBM3	RI
1810	MARS1	RI
1811	MRPL20-AS1	RI
1812	VPS51	RI
1813	LINC00662	RI
1814	HNRNPM	RI
1815	ZNF598	RI
1816	GTPBP2	RI
1817	ZFYVE19	RI
1818	WDR13	RI
1819	P3H1	RI
1820	TPT1	RI
1821	BTBD19	RI
1822	PTGES2	RI
1823	SAMD4A	RI
1824	SPHK1	RI
1825	MRPS22	RI
1826	PI4KA	RI
1827	SNHG11	RI
1828	RHBDF2	RI
1829	TMEM41B	RI
1830	NICN1	RI
1831	SLU7	RI
1832	IRAK1	RI
1833	PPP1R16A	RI
1834	THOC1	RI
1835	ARL16	RI
1836	EXOC7	RI
1837	EPC1	RI
1838	SPAG5	RI
1839	HELLS	RI
1840	MAPK8IP3	RI
1841	FBXL6	RI
1842	RPS7	RI
1843	CALM3	RI
1844	DET1	RI
1845	VPS28	RI
1846	RGP1	RI
1847	BDH2	RI
1848	MED13L	RI
1849	ZNF10	RI
1850	PLEKHG3	RI
1851	TAPBPL	RI
1852	LIMS2	RI
1853	PDHB	RI
1854	PNISR	RI
1855	HMG20B	RI
1856	RABL6	RI
1857	HTRA2	RI
1858	RUSC1	RI
1859	IL11RA	RI
1860	CEP350	RI
1861	PIGO	RI
1862	ABCA2	RI
1863	BTN3A3	RI
1864	CHKB	RI
1865	STUB1	RI
1866	PSRC1	RI
1867	ALS2CL	RI
1868	ZNF3	RI
1869	HARS1	RI
1870	ZDHHC12	RI
1871	CCDC9B	RI
1872	CYP27B1	RI
1873	RPL15	RI
1874	JMJD8	RI
1875	TPM3	RI
1876	TMEM205	RI
1877	CCNK	RI
1878	PIDD1	RI
1879	TKFC	RI
1880	GUK1	RI
1881	XBP1	RI
1882	ZNF653	RI
1883	RPL13A	RI
1884	SYNM	RI
1885	HELZ2	RI
1886	WDR73	RI
1887	MEN1	RI
1888	GTF3C1	RI
1889	LRRC46	RI
1890	EME2	RI
1891	FAM95C	RI
1892	GALT	RI
1893	CCDC78	RI
1894	EIF4A1	RI
1895	BDNF	RI
1896	VPS11	RI
1897	COQ8A	RI
1898	C11orf49	RI
1899	GLYCTK	RI
1900	HNRNPLL	RI
1901	MICAL1	RI
1902	RRP8	RI
1903	TMTC4	RI
1904	TXNRD2	RI
1905	HDAC8	RI
1906	SNHG17	RI
1907	TMEM198B	RI
1908	HAGHL	RI
1909	VAMP1	RI
1910	PCK2	RI
1911	MSTO1	RI
1912	POLR2J3	RI
1913	TSPAN4	RI
1914	RALGAPA1	RI
1915	BCKDHA	RI
1916	SPG7	RI
1917	TCF4	RI
1918	RMND5B	RI
1919	DALRD3	RI
1920	TYMP	RI
1921	CACNA2D3	RI
1922	HDAC6	RI
1923	AP002990.1	RI
1924	CYB5RL	RI
1925	KLHDC1	MXE
1926	ANKRD11	MXE
1927	USP13	MXE
1928	EPB41L2	MXE
1929	BTN2A2	MXE
1930	BEND7	MXE
1931	ADCK5	MXE
1932	METTL5	MXE
1933	AC004917.1	MXE
1934	DHCR24	MXE
1935	NBPF19	MXE
1936	OTUD4	MXE
1937	TSPAN1	MXE
1938	ALKBH8	MXE
1939	TPCN2	MXE
1940	ZNF280D	MXE
1941	ZNF415	MXE
1942	SLC10A7	MXE
1943	SYTL2	MXE
1944	NPHP3-ACAD11	MXE
1945	RPL10A	MXE
1946	RANBP17	MXE
1947	LMBRD1	MXE
1948	MAP3K7CL	MXE
1949	HUWE1	MXE
1950	BCLAF3	MXE
1951	SART3	MXE
1952	SLC25A42	MXE
1953	RAD51AP1	MXE
1954	SP140	MXE
1955	KCNMA1	MXE
1956	MFSD12	MXE
1957	MEMO1	MXE
1958	SRGAP2	MXE
1959	SPATA13	MXE
1960	CAMSAP2	MXE
1961	ACACB	MXE
1962	SNX19	MXE
1963	ZC3H14	MXE
1964	AC013394.1	MXE
1965	POLR1A	MXE
1966	SCFD2	MXE
1967	ANTXR2	MXE
1968	PLXNA2	MXE
1969	MDM1	MXE
1970	GTDC1	MXE
1971	ARID1B	MXE
1972	HPF1	MXE
1973	NAP1L1	MXE
1974	GXYLT2	MXE
1975	SLC39A9	MXE
1976	MACROH2A1	MXE
1977	POLI	MXE
1978	LSM14A	MXE
1979	UBAP2	MXE
1980	TLK2	MXE
1981	GPATCH2L	MXE
1982	ACP1	MXE
1983	TCAIM	MXE
1984	MYLK	MXE
1985	INTS3	MXE
1986	FBLN1	MXE
1987	ZNF274	MXE
1988	HCFC2	MXE
1989	NBPF1	MXE
1990	KIF13A	MXE
1991	CES2	MXE
1992	THAP12	MXE
1993	EYA3	MXE
1994	NBPF12	MXE
1995	PCNX1	MXE
1996	PRUNE1	MXE
1997	PLEKHN1	MXE
[truncated: 468 more rows]

## Sheet:  105 AS genes (rMATS, Sp, MISO)
Supplementary Data 3 Target genes of BUD31
Alternative splicing events analyzed by rMATS, Spliceseq, MISO
MISO	MATS	Spliceseq	MISO & MATS	MISO & Spliceseq	MATS & Spliceseq	MISO & MATS & Spliceseq
43898	EPB41L1	KLF6	SLC35A3	NBPF11	ERCC1	TUFT1
44080	ZNF613	ENY2	ST7L	UBAP2L	ZNF544	SLC50A1
44083	STX16	ANKRD29	CCNL2	NLRP3	CENPK	DCAF6
44084	ELFN2	HARS	NBPF12	RAPGEF3	ELMOD3	MRPL55
AMPD2	NBAS	XPO7	NBPF20	LCMT1	MDM4	EXO1
KCNC4	DAZAP1	C19orf24	APH1A	SLC25A10	IL31RA	SCMH1
ATAD3B	ANXA2	SSSCA1	SLC25A44	IRF3	PWWP2A	LRP8
NBPF24	MIATNB	PTGR1	IFI16	MAP4K4	NKTR	CAMTA1
PRUNE	PEX1	ARHGAP24	USP21	CCDC88A	RCOR3	CRYZ
PI4KB	MGAT5B	CAPG	ZBTB17	TOP3B	ZNF512	TCF7L2
S100A13	USP4	LSM5	TSEN15	TM4SF19	AP3M2	FAM204A
RPS27	AC009533.1	ENO2	ZC3H11A	CMTM7	BTBD10	CTBP2
TMEM51	CSF1	RBM6	IL24	ARMC10	MANBA	PARD3
CLK2	DOCK9	CEP152	ARID4B	NTMT1	CSAD	CREM
SSR2	NREP	HMGA2	WASH7P	OGG1	ZNF131	SIGIRR
TMEM79	ZNF720	LRRC1	ZNF692	AEBP2	ZRANB2	EED
WDR42A	ATP1B3	C20orf24	UBXN11	YDJC	RNF41	ME3
ZBTB37	AC091230.1	INTS6	AHDC1	BCKDHB	PRDM8	TAF1D
TROVE2	TCEA1	TMEM5	STK40	RAB24	GLS	MTMR2
KDM5B	RHOQ	TEX30	GNL2	CHEK1	KIF23	CAPRIN2
TMEM183A	DNAL1	USB1	CAP1	TRAPPC3	EIF4E2	PEX5
NENF	KRBOX4	EARS2	HYI	PQBP1	MRPL9	MOK
ADCK3	NPTN	MINPP1	BTBD19	TRIM13	IRF7	RBM23
SPRTN	SLC35B1	IQCJ-SCHIP1	ECHDC2	ALG3	PTS	ACIN1
SMYD3	FNIP1	SYNPO	YIPF1	BABAM1	RPS24	PTPN21
RUNX3	IKBIP	PPP2R4	LRRC42	ATL2	CIRBP	HCFC1R1
CEP85	FBXL5	SNAP47	MTF2	FAM111A	DMD	MGRN1
SPOCD1	DCAKD	ENTPD5	CCDC18	STYXL1	SCML1	WSB1
PTP4A2	ZEB2	ULK3	SEC31B	PUS7	SMG7	CSF3
CCDC28B	KDM4B	FBXO7	POLL	PDE4DIP	DEF8	TMUB2
SYNC	NUMA1	NRP2	NT5C2	HOXD8	ARFIP1	BCAS3
YARS	UBA52	UQCR11	ARHGAP12		DPH3	ARL16
MACF1	PITPNM2	TTC9C	ITGB1		GSN	ANAPC11
TRIT1	SENCR	ATP5C1	P4HA1		NEXN	BCL2L12
DPH2	GRB10	CDKN2AIP	PPP3CB		BAG4	TANK
KIF2C	STAG3L1	BET1L	USP54		ZFX	ATF2
NASP	TMEM87B	PSPC1	ANXA11		KDM4C	STK16
ZBTB48	ANKMY1	NR2F2	YAP1		CARD16	ITGB1BP1
HHLA3	NBPF26	C11orf63	ALKBH8		ICMT	RBM39
ACADM	ZFYVE16	ZNF23	CEP164		BTN2A1	RBCK1
LPHN2	RTN4	SYBU	ZNF202		TMEM256-PLSCR3	ZMYND8
SSX2IP	SSBP2	CYB561	ROBO3		AXL	CHEK2
PKN2	SIRT6	FAM32A	TMEM218		RNF217	CBY1
CDC7	SBF2-AS1	NUDT16	IMMP1L		RIC8B	CCNL1
RP4-639F20.1	CADPS2	TMED7-TICAM2	ZNF195		DSTYK	ECT2
SNX7	NEPRO	LMNA	C11orf49		ZDHHC17	NME6
MGEA5	LRRC49	GPATCH2	CELF1		PPM1A	SLMAP
C10orf76	PEX26	POLR1D	FNBP4		ENO3	DCTD
TIAL1	PLSCR4	RNASEH2C	BSCL2		TNFSF12	SNCAIP
SEC61A2	PHF14	CAST	C11orf80		TSFM	P4HA2
LHPP	GLRB	PDCD2	PPP6R3		GPBP1	CLK4
MKI67	LRIG2	PIAS3	PPFIA1		UROS	SENP6
ABI1	CLUHP3	AIG1	NADSYN1		CCNT1	PTK2
MAP3K8	OSGEP	CALD1	ATG16L2		BBS1	PCM1
ZNF33B	AKAP11	CYB561A3	KCTD21		SLAIN2	FGFR1
FBXO18	U2AF1L5	NIPAL3	CCDC90B		TNIK	POMT1
RUFY2	BLOC1S6	SLC39A13	SYTL2		ANKRD12	CBWD5
RP11-322M19.1	SRRM1	ORAI3	DENND5A		TBCK	ARMCX2
REXO2	SH3D19	FBXL18	SART3		VIPAS39	IRAK1
TMEM136	CYB561D1	PRDM1	MVK		ZNF44	SCML2
STT3A	MICOS10-NBL1	WRB	PXN		RREB1	VAMP1
PSMA1	ARHGAP26	MTMR1	OGFOD2		TUBE1	PIGO
INSC	KIAA1109	TUBGCP4	NCOR2		KTN1	NDUFAF7
NUCB2	AC090114.3	LENG8	EP400		BBC3	HNRNPLL
LDLRAD3	NFKB1	WBP5	ANKLE2		POLM	CTNNB1
NUP98	MORC3	MRPL4	ZNF140		HRAS	POFUT2
ACP2	C2orf76	S100A1	SPATS2		RNF213	ALS2CL
TRIM6	LDAH	ARSK	TMBIM6		TRIM16	ARSA
TMX2	TMEM104	NUDT7	LETMD1		MYL6	GLYCTK
RP11-286N22.8	ST6GALNAC6	SET	SCN8A		MLX	NUDT22
SNX15	STAG3L5P-PVRIG2P-PILRB	ENGASE	PFDN5		ARMC8	YIF1A
DPF2	AAK1	PTAR1	SUOX		ISOC2	PNISR
LTBP3	PROCR	C17orf49	PAN2		ZNF621	UPF3A
FIBP	FAM107B	ZBTB25	NAB2		TERF1	ORMDL1
ARAP1	COMMD4	CUL1	MDM1		STRN3	CLK1
C11orf30	ZNF814	KLHL7	GPR162		EYA4	SLC3A2
PDDC1	SMARCD1	FEZ1	LRRC23		FAM122B	EXOC7
NARS2	NT5C	PIGX	CNOT2		SEC11A	CALU
KIAA1731	QARS1	CCDC115	PHB2		ARIH2	DCAF8
CCDC53	PTGES3L-AARSD1	EDC3	CAPS2		RAD51D	MFF
C12orf73	AP003108.2	CUL5	WNK1		SSH2	ADPRM
CSDA	ZNF33A	RARG	TMTC4		MORF4L2	C5orf22
GPN3	PMF1-BGLAP	PIGP	SPATA13		TAZ	FAM207A
MAPKAPK5-AS1	PMS2CL	DST	N4BP2L2		PPP3CC	PFKM
MAPKAPK5	SHLD2P1	NCKIPSD	NHLRC3		ERC1	BAX
C12orf52	PSMA3-AS1	CCDC15	TPT1-AS1		RRNAD1	FAM104B
MPHOSPH9	RBM28	SRC	RNASEH2B		PUF60	TMEM170A
CHFR	LRRC8D	RBM19	MBNL2		RAPH1	ZSWIM8
ARNTL2	ENOSF1	STAT5A	MARK3		DHX30	PGS1
PPHLN1	PCGF6	TMEM243	MTA1		SLC35G1	TAF6
IRAK4	MDM2	SAFB2	AP1G2		NRG1	PILRB
TWF1	DYNC1I1	RAD51B	IPO4		CHTF8	HDLBP
ASB8	TARDBP	GTF2H2C	TRAPPC6B		SETD5	EIF3B
ZNF641	UQCC1	AZI2	ABCD4		DNM1L	BMP1
MCRS1	EXD2	TBC1D17	IFI27L1		ZNF584	C14orf93
ESPL1	G2E3	CENPP	HERC2P3		RIF1	INPP5B
SMUG1	CALM2	BCAR3	NIPA2		RANGAP1	TCAIM
RP11-968A15.8	ZNF226	AP3D1	HERC2P2		SMARCA2	NUP62
PRIM1	EEF1AKMT1	DBN1	SNHG14		OARD1	COL12A1
MARS	REPS1	DPP9	MGA		SNUPN	TGFBR3
LTBR	CDC25C	NARF	GCOM1		SUGT1	PTBP2
DYRK2	MRS2	P2RX5	GLCE		TNRC6A	CLINT1
RP11-588H23.3	ICE2	KDM2A	PML		TTLL5	PKP4
C1RL	ANKRD17	ASB7	CLK3		FN1	QKI
NAV3	SMIM11A	PEX13	PEAK1		EIF4A2	FAM193B
PPP1R12A	UBA3	RBM4B	ZFAND6		TRMT1
PLXNC1	ZSCAN32	SGSM3	CHD2		TMEM254
VEZT	SMC5	TRIOBP	TTC23		TP53INP1
DDX12P	LRRC6	HTATIP2	ABCC1		RFX8
NEDD1	MAST4	OXCT1	RPS15A		RAI14
PCID2	TTC12	BLOC1S2	CCP110		RBPJ
NAA16	IFI27	SMAGP	LYRM1		BBS9
DLEU1	OAT	C17orf70	NSMCE1		SEC24C
RP11-64P12.8	TUBB6	UBE3B	KIAA0556		METTL21A
GPR180	RC3H1	HMGXB4	ATXN2L		ZNF300
ABCC4	PABPC1L	DIDO1	ZNF263		NSMF
WARS	JPX	RWDD2A	KIFC3		COA1
WDR25	ELOA-AS1	KIAA0922	KIAA0895L		TCEAL8
TEX22	FGF5	MAF1	ST3GAL2		ZNF721
METTL3	TMEM126B	NPIPB4	WDR90		ZNF821
OXA1L	CHN1	GCAT	CHTF18		STRADA
RP11-66N24.4	RNF4	PTPN13	NCOR1		KCNG1
SDR39U1	UTP25	ZC3H7A	SGSM2		SHMT2
KIAA0391	AL139260.1	CTAGE5	FLOT2		PDE4A
PRPF39	FKTN	RPP30	RHOT1		CDK11A
METTL21D	AFG1L	KANK1	SLFN12		SRSF5
C14orf101	ELF4	MFSD11	ETV4		AK2
C14orf37	HERC3	CLEC16A	ZNF232		FADS3
RDH11	ZNF652	THAP7	RPAIN		DCUN1D4
DCAF4	RPL23AP53	PIK3R3	CEP95		NOP2
RP11-488C13.5	ZMYM5	ZCCHC10	NEURL4		HNRNPM
TDP1	HLCS	C9orf89	PLSCR3		TMEM41B
RPS6KA5	ZDHHC7	MYNN	CABYR		TAPBPL
ATXN3	PLA2G4C	GTF2IRD2	METTL4		PSRC1
RIN3	BX890604.2	PHF15	DLGAP1-AS1		XBP1
MEF2A	ZNF134	PVRL3	MBD1		GTF3C1
HERC2P9	LCLAT1	COMT	ZNF236		POLR2J3
MTMR10	NPIPB5	UBE2F	ATG4D		ZNF280D
RP11-632K20.7	RNF135	ZNF347	SIN3B		KCNMA1
C15orf57	ELOC	PHTF1	ARMC6		ARID1B
HAUS2	ITPRID2	JMJD7	GATAD2A		CES2
RP11-151N17.2	ADAMTS16	CHMP4A	USF2		HARS2
ARPP19	TADA2A	HENMT1	ZNF227		CCDC66
PKM	LINC00893	CAMK2D	PVR		POU2F2
ADPGK	LRRC37B	PKIG	DMWD		HDAC11
MPI	WIPF1	TRAK1	CARD8		AP4B1
FAM154B	MFSD13A	FAM13A	ZNF772		ZXDC
RP11-152F13.7	STIL	ZNF707	ZNF211		ZNF438
BLM	GEMIN7	DDX31	SLC25A23		ST3GAL3
KIAA0430	SAMD4B	STXBP4	CERS4		TTLL1
NDE1	GRIP1	ZNF766	ZNF561		DEDD
FOPNL	ATP11A	KLC4	R3HDM1		HNRNPC
NPRL3	SERPINB6	TM2D2	FASTKD1		PLD2
PKD1P5	VPS13A	POLR2J2	NAB1		BRCA1
61E3.4	ZNF711	SMOX	CYP20A1		MRPL11
RBBP6	BOD1L1	NPIPA5	PIKFYVE		PIGG
SRRM2	PCNX2	BICD2	TMBIM1		SLC26A6
HIRIP3	LRRFIP2	USP45	BCS1L		MCM8
YPEL3	DYRK3	RBM5	ACSL3		MTCH1
PAQR4	MROH8	RUNX1	SP110		ADD1
IL32	TNIP3	ENOX2	STK25		PDLIM2
KIAA0664L3	PALM2AKAP2	SNAPC2	ATG4B		KIF2A
ZNF434	IMPA1	ERLIN1	D2HGDH		SNX11
LA16c-306E5.2	ZCCHC8	KIN	DNMT3A		PAK1
HEATR3	OCIAD2	UBE2D4	GTF3C2		TRIP12
DUS2L	MYO9B	CCDC91	FNDC4		TCF7
RP11-303E16.8	GAS2L3	RNF115	SFXN5		DOK4
KIAA1609	PSD4	C19orf25	EVA1A		EIF5A
FANCA	TMEM131L	BTRC	GGCX		ZNF185
ZNF18	AC091806.1	LUC7L	IMMT		RNF111
ELAC2	FBRS	SLC39A8	ENTPD6		DHPS
USP32P1	RNF170	TDRD7	DNMT3B		PKMYT1
IFT20	FAM86EP	EMC9	MANBAL		USP33
TBC1D3F	NAPB	KLHL21	SNHG11
TBC1D3	CACNA2D4	CPVL	PIGT
MED1	STYK1	LPXN	DPM1
ERBB2	THEM4	C7orf41	SETD4
ACLY	ADAMTS6	FAM173B	HMGN1
MYBBP1A	METTL22	GPALPP1	ADARB1
KAT7	SVIP	ARMCX3	GUSBP11
MIS12	BANP	ACOT7	MTMR3
TRIM37	ROGDI	CXorf57	SFI1
LINC00511	RCHY1	TUBB3	PISD
NUP85	ACAD10	ZNF101	XPNPEP3
KIAA0195	ARRB2	C19orf12	RPL32P3
ACOX1	NGLY1	ATF5	DZIP1L
METTL23	AL138828.1	RNF6	TRPC1
P4HB	RABGGTB	CPEB1	MBNL1
PYCR1	C12orf56		METTL6
RAB40B	CRYBG3		HACL1
AURKB	ADGRL2		SMC4
PQLC1	RAD52		PDCD10
CD97	ABHD11		TBC1D5
CTB-175P5.4	MLXIP		EIF4G1
THAP8	GK5		VPS8
SH3GL1	DISC1		LPP
PRMT1	HIBCH		TNK2
ZNF480	AC137932.2		SDHAP1
ZNF83	NLRC5		WDR53
ZNF28	AC118553.2		LRCH3
OSCAR	NCAPG2		OSBPL10
ZNF419	KIAA0586		MLH1
ZNF550	CYP2R1		ACAA1
CTD-2583A14.10	EFHC1		EXOG
CTD-2368P22.1	TPK1		SETMAR
CTD-3138B18.4	CASP7		ZNF35
CTD-3116E22.4	DENND4A		IP6K2
PAX8	ZNF702P		IMPDH2
CLASP1	ADIPOR2		DAG1
BIN1	G3BP2		PBRM1
AC093838.4	DTNB		PXK
MGAT5	AGPAT4		ARL13B
HOXD-AS1	CC2D2A		CLDND1
SSFA2	AC245297.4		IL17RE
GULP1	PPP4R3B		TET2
STAT1	ZNF665		MFSD8
MYO1B	FAM49A		ZNF827
PARD3B	USP30		FAT1
CREB1	RNMT		PACRGL
C2orf43	ZFP69B		ZBTB49
RPE	MAX		SPATA18
CPS1	ELAVL1		NUP54
ARPC2	TTPAL		SEC31A
USP37	DICER1		PAM
RHBDD1	MPPE1		CSNK1G3
ITM2C	TYW1B		FGF1
PDE6D	MORF4L1		TCOF1
CAPN10	TBL1XR1		TNIP1
MTERFD2	GABARAPL1		SAP30L
NCOA1	WDSUB1		KIAA1191
RBKS	UBA6-AS1		DROSHA
STAMBP	ALKBH2		RAD1
DOK1	ZNF426		SLC38A9
ST3GAL5	SP2		POLK
IAH1	CBWD6		RWDD1
BTBD3	CTTN		MCM9
STK35	ZDHHC4		RNF146
PCED1A	STAC3		TBC1D7
NCOA6	AL158066.1		PLAGL1
PHF20	KATNA1		BTN3A3
RPN2	LINC00342		TRERF1
C20orf27	AL163636.3		CUL9
MAVS	ZKSCAN8		FAM135A
UBE2C	DUS2		SNX14
CD40	IL15		DNAJC2
UBE2V1	PEA15		ST7
BCAS4	LINC01145		AASS
NFATC2	SLC25A14		REPIN1
SS18L1	CNNM2		AGAP3
LAMA5	PLAC8		TRA2A
GABPA	AC010522.1		SNHG15
IFNAR2	AMOTL2		CCM2
DSCR3	PLCB4		GUSB
BRWD1	PSMA6		RABGEF1
ITGB2	TFB2M		STAG3L3
YBEY	TMOD3		ZNF655
C22orf25	ABLIM1		ZSCAN21
GSTT1	SLC2A8		NEIL2
TFIP11	DTX3		PVT1
RP1-130H16.18	ZNF638		SCRIB
OSBP2	VPS25		NAT1
PATZ1	CROCCP2		KCTD9
NUP50	FKBP1A		ANK1
SBF1	GABPB1		UBXN2B
CHKB-CPT1B	LINC00265		STAU2
TMEM45A	HADHB		DPY19L4
GTPBP8	FBXL12		CDK5RAP2
C3orf17	IFI44L		MRRF
TSEN2	SGK3		NEK6
SLC41A3	PHF5A		GNE
MBD4	FRMD8		RNF38
IQSEC1	CWF19L1		CEP78
ATP2C1	TEPSIN		TLE4
ZBTB38	ARHGAP22		ERCC6L2
ZFYVE20	ATP5F1C		ALG13
TRIM59	NUMB		LONRF3
BCHE	ZDHHC11		CSF2RA
NAALADL2	IRF1-AS1		SAT1
ABCC5	MTCL1		RPGR
RP11-443P15.2	ATP11B		KDM6A
ST6GAL1	ATE1		ARHGEF9
AC024560.3	MOB1B		TAF1
IQCG	C20orf194		TCF3
NKIRAS1	ANO10		RNF167
ZDHHC3	ZNF611		NUP88
MAP4	SHKBP1		RRP8
ATRIP	XPO1		ZNF266
NISCH	TTLL3		KRI1
PRKCD	AC022400.5		TAMM41
SETD5-AS1	TRMT13		ARNTL
PCDH18	ATPSCKMT		TVP23C-CDRT4
EDNRA	CACNB3		FAM200B
PALLD	ASCC1		LLGL1
TMEM129	OBSL1		APEX1
LCORL	TFDP2		PSME2
WHSC1	FER		NFATC4
SH3BP2	AL162231.2		RSRP1
RGS12	RHOC		ZSCAN26
ZNF141	KYAT3		TINAGL1
FIP1L1	COPS3		CFAP298
TBC1D14	GMIP		STARD3NL
CNOT6L	GEMIN4		CCDC9B
HNRPDL	MAP4K3		TMEM33
LIN54	AL022238.4		IKBKB
SPP1	DHRS2		U2AF1
PPIP5K2	PYROXD2		ZMIZ2
CCDC112	ZC3H13		ATP5MC1
ZNF608	GAA		DGKA
SAR1B	AC005670.3		STAT2
FAM13B	ARHGEF40		MARS1
SPATA24	MYL5		NXF1
ANKHD1	B3GNTL1		TRPT1
FBXO38	CCDC122		CENPT
SOX30	PPRC1		NSUN5
BNIP1	SORBS3		HTRA2
UIMC1	CSNK2A1		NSUN5P1
AGXT2L2	ALPK1		CREBZF
RUFY1	BCL6		CCNK
RP11-46C20.1	KIF21A		MICAL1
PDZD2	FAM221A		PCSK7
SPEF2	FAM133B		SNHG8
IL7R	LINC01089		STING1
SKP2	CDK4		FBXW5
FBXO4	RITA1		FBXL6
SEPP1	PHYKPL		VPS28
SREK1IP1	NBR2		RUSC1
GTF2H2B	PINX1		SOD2
VCAN	CLCN2		NSD1
FAM172A	NEK3		DDX41
RFESD	ZNF788P		HNRNPH1
CHD1	AL353138.1		EIF2B5
NRM	LARP1B		PLCD4
DDX39B	DDX19B		ACP1
DDAH2	PDLIM7		METTL26
RPS18	MECP2		TOLLIP
MDC1	CBWD1		NSD2
GTF2H4	ORC3		ING4
HLA-C	PICALM		MTMR14
RGL2	MSANTD3		PTER
HLA-B	GINS3		HNRNPR
MICA	MYCBP2		SS18
DOM3Z	AL160237.1		FAR2
DDR1	PXMP2		RNF138
ATG5	CHD9		ASCC2
REV3L	TRIQK		TMEM39B
AKAP7	ARHGEF11		CD44
CCDC90A	UBL5		RAB5IF
NHSL1	EML2		RPRD1B
SLC22A1	SLC25A29		SLC25A17
HFE	C1orf159		APEH
NQO2	SLC12A9		USP8
PRPF4B	RASSF8-AS1		OSBPL9
YIPF3	ADGRB2		PCBP2
PHF3	TNRC6C		CS
BAI3	NDUFS8		AASDH
COX7A2	MRPL30		ERBIN
RASA4	DDX42		DPP8
MLL5	SEPTIN7P2		BPTF
BCAP29	ANKS3		RANBP10
PNPLA8	AOPEP		ZNF410
HDAC9	VSIG10		CYTOR
CDCA7L	BORA		KLHDC4
CCDC126	FAM3A		CDK10
GGCT	TTC3		INTS8
ANLN	TGDS		RAP1GDS1
DBNL	TNC		CDC14B
SEPT7P2	MTHFD2L		ZFYVE27
SUMF2	ACVR2A		SYNM
ZNF92	CPNE7		WARS1
GS1-124K5.12	ABI3BP		PPP2R5C
POMZP3	TRIM34		MRPL43
AC006465.3	DEDD2		ATP5MD
SUN1	CCDC84		VPS29
MTERF	FAM49B		CCDC186
KRIT1	SLC44A1		EEF1D
BUD31	SEPTIN6		NBPF8
ANGPT1	TM4SF19-TCTEX1D2		ANP32E
CTSB	ZNF888		SLU7
WDR67	SETDB2		FBXW11
KIAA0196	MRNIP		METTL8
PHF20L1	OPTN		MTERF4
ARHGEF10	GANAB		ZNF598
SH2D4A	DNAJB4		NAA60
C8orf58	CBFA2T2		RPP38
KIAA1967	FAM189A2		TXNRD2
CHMP7	PPP2R2D		SPECC1
FBXO16	OSBPL6		SGO1
TMEM66	DCLRE1B		ZSCAN9
KAT6A	AC104472.3		YPEL5
PLAT	PROS1		TUG1
AGPAT5	UPP1		PAX6
MTFR1	CEP63		CPNE1
TCEB1	NADK		ZNF302
IL7	PPP1R12B		SNHG17
WWP1	LINC02577		IFI35
RIPK2	MIR4435-2HG		MTRF1
TMEM55A	PHLDB1		DIP2A
MATN2	MOGS		RACGAP1
TGFBR1	NDUFAF6		RPL23AP82
ZNF189	CSNK1G1		AURKA
SUSD1	RPL37A		RAD51C
ALAD	AADACP1		CNOT1
TTLL11	OCEL1		CPSF7
PBX3	FANCL		MEN1
MPDZ	AC090204.1		RAP1B
LRRC8A	ZNF468		EOGT
DOLPP1	AC006001.3		TMEM94
RP11-492E3.1	BTN2A3P		CLDN12
PRRC2B	CCNYL1		CTSL
RAPGEF1	NAE1		DPH5
SDCCAG3	TRMT11		DPAGT1
C9orf142	RUBCN		ACAD9
UAP1L1	GDNF		CCNT2
WDR85	GAS5		BCL9
BAG1	STAP2		CDC42SE1
MELK	WDR54		TDRKH
TRMT10B	TSPAN5		UBR3
GLIS3	MIR99AHG		CEP170
ERMP1	SCAF8		STUB1
UHRF2	PTBP1		ARL4A
XIAP	AL691442.2		ZNF286A
MST4	SLC35E2B		SUGP1
DDX26B	WDR66		DCAF11
GABRE	ZNF706		BTN3A1
PLXNB3	PALB2		SPAG4
CMC4	TMEM267		SUPT20H
ACOT9	POLDIP3		CIC
RP11-706O15.1	TMEM135		PREPL
MAGED1	SLFN11		ZNF197
HSD17B10	CDK16		ERI3
PHF8	MAP3K9		RPL17
HDX	ATP5MG		HDAC7
NME4	AL590617.2		TFE3
ATP5F1D	CYP2J2		LARP4
CLCN7	LINC01510		KRT8
MMP23A	WASHC5		SLC43A3
ABHD17A	AP000873.2		ADGRG1
C1orf174	TMEM116		TKFC
IFFO1	CUTALP		C11orf68
MIR324	TARBP2		NAT9
NA	ZNF142		LMO7
RANGRF	KCNMB4		TRAPPC2L
DFFA	PRKAG1		ANKRD11
MKRN2OS	ZNF708		RGMB
DDX47	THOC5		WASH3P
KAZN	AL592435.1		UBE2D3
SNORD49B	CCDC130		SBNO1
MYO15A	VEPH1		EHMT1
THAP7-AS1	JADE2		POGZ
RECQL	CAPN15		RASAL2
LINC00641	LARP7		TRIM41
PPIL2	CCDC24
THTPA	SUPT5H
GALE	GATD1
DHRS4-AS1	BRD9
NRL	NCAM1
GMPR2	RRAS2
HMGN2	STXBP5-AS1
ALDOC	TCERG1
ACBD5	FKRP
DDX11	PRR11
B3GALT4	VRK2
CUTA	CFLAR-AS1
ALG10	PNPLA2
HERPUD2	PPP4R3A
SYNE4	CTC1
SNORA71B	LINC01881
TCAP	AC037459.1
NIM1K	STIM1
CLDN19	SLC37A3
AKR1A1	DENND2B
SNORD58B	DHRS3
PIM2	CTNNA1
CYTH2	TMEM156
FTL	MYEF2
GMPPB	TTC33
LOC730101	ZNF852
CC2D1B	LAT2
FBXO9	ANO6
MAP3K12	COL13A1
RPS9	NECAP1
NPEPL1	POLR2G
NELFCD	IFT88
DDIT3	MAPKAP1
ZWINT	PGAP2
TACO1	AC093157.1
FTH1	DDAH1
MIR647	TASP1
MUS81	BAZ2A
NRN1L	RSRC2
KMT5B	NLRX1
CNRIP1	APOL3
LOC100289511	GNPDA1
SNHG20	MYEOV
SNORD45B	AC018809.3
ZFAND1	HNRNPA2B1
SNORD50B	RAD23A
FNBP1L	FAM227B
ACTR1B	ANTKMT
EIF5B	FLT3LG
NIT2	CEP250
PABPC1	C11orf95
TEX10	DYM
UBC	CFAP299
DPM2	STIM2
IMP4	GSE1
ACKR4	AC018464.1
SGK1	DPF1
UBXN4	CD46
CARD9	PSMD6
SNORA17B	ALKBH6
PAXX	SEZ6L2
ARRDC1	RXYLT1
LY6K	CAMTA2
TMEM249	SGCE
ZNF7	CAPN7
CHTOP	DEPDC4
TRIM46	SUGP2
PEAR1	STAG3L2
NIT1	RASEF
VAMP4	KAT2B
HNRNPAB	AC025569.1
TOR3A	SLC7A6
SNORD96A	NFIB
OSGEPL1-AS1	LEF1
RAB29	AL137058.2
EEF1B2	PMF1
SMYD2	SLC25A22
ANKZF1	EVI5
DNAJB2	AMOTL1
NTPCR	SLC8A1
SDHA	BCL9L
PDCD6	KIAA1841
FAM234A	SSBP3
DAGLB	BOK
ZNF562	OCIAD1
LDLR	LZTFL1
SNAPC3	DCAF16
SNX5	MSANTD2
BCL2L13	DIP2C
AKAP10	PPIL3
MICOS10	PTPA
TTC5	LPAL2
XPO4	GEMIN8
GOLT1B	UBE3A
FAM126A	FCSK
RCAN3	WASF1
CCKAR	AL049834.1
LOC100505716	NPHP3
PPARD	SLC35D2
NT5C3B	MAPK8
TNRC6B	EEF2K
POLB	DDX52
BACE2	TMEM260
CCNDBP1	MRPS31P4
GNPDA2	SEPTIN10
SPOP	KLHDC10
SPIDR	RNF17
SCP2	CSRNP2
MYZAP	LUCAT1
ARMH4	KLC1
TIMM9	WDR45
LIMD2	PRORP
TPM1	AC093512.2
RELA	AHI1
INTS14	C3orf67
DPP3	ALX1
PRMT7	SLC25A16
SNORA70G	AC019205.1
LTO1	MARK1
SRSF11	XPO6
VPS26A	CCDC150
MRS2P2	AFMID
SLC25A19	TRAPPC6A
RAB6A	FDXR
ISCA2	RIC1
NPLOC4	SREBF1
SH3BGRL	SRP54-AS1
METAP1	SETD2
CRIP2	RFC5
BBIP1	ZNF484
SHOC2	DLEU2
ACTR3	NUBP2
SLC25A43	ZBTB7B
DIABLO	ANKRD9
ITGB5	QPRT
EP400P1	CFAP54
PIK3CB	FNBP1
PFN1P2	AC068896.3
TMEM185A	DDO
DAP3	SSBP4
SLAMF7	BROX
SOAT1	ZNF618
TFPI	WDR27
COA6	RHNO1
TRAPPC12	LTN1
ZNF384	AC118549.1
SNORA67	RALGPS2
SNRNP48	TSPAN14
PARK7	CPEB4
LOC642846	ZGRF1
YBX3	PAK4
PRPS2	PRKX
FGD5-AS1	TCEAL9
EPS15L1	GIGYF2
PARP2	APCDD1L-DT
PIP4P1	HSD17B1
HP1BP3	GPR137
TM9SF1	FAM229B
ATP5PF	CDKN1A
CLIP4	MMS22L
INO80E	ALDH16A1
FBXL19	LAMTOR3
PFDN6	CTDSPL2
HMGA1	STAT6
NIPBL	TET3
CCDC167	ZNF160
TACC1	GGACT
YIF1B	ZBED3-AS1
NCCRP1	CEBPZOS
THUMPD2	EIF3E
KAT2A	EEF2KMT
AKT2	LOXL2
PPCS	IFT122
PAIP1	SNHG12
SNX21	COQ3
NUP160	CENPH
CCDC51	DONSON
DUT	TP53BP1
USP19	MCTP1
IL4I1	MFSD14C
SUPT4H1	WWP2
CHCHD7	LINC01278
BCL11A	GPS1
LINC02579	CEP290
C16orf70	WDR78
PLAU	ATG7
SNORD45C	STAU1
PCF11	SLC22A15
LYRM2	ZNF518A
PRC1	LSP1P4
RWDD3	CRYBB2P1
ALDH18A1	SLC38A6
PLOD3	MRPS15
FBXO43	AP000769.1
TCEAL1	ADAM23
C12orf45	RABGAP1
SMC2	ZFHX4-AS1
CEPT1	PPIA
RPL23AP7	EXO5
PTBP3	BCAT1
ARL6IP4	THRB
CCDC14	ERI2
PDCL	MTFR1L
ASB6	DCBLD1
NCK1	TANC2
TNFAIP3	MR1
DPH7	E2F4
RNF7	DTX2
RPS14	FRG1HP
PCMT1	SIGLEC15
RFX5	ZHX3
MARCHF7	ITGB3BP
PHC3	ZNF331
PRRC2C	CASP8
NCF2	LNCOG
KLF7	PLEKHA6
RIC8A	CEP83
RNH1	KCTD17
PCGF3	ANKRD28
SPON2	TROAP
MRM2	SNHG5
NCLN	DCAF10
HDGFL2	AP002495.1
TRIM6-TRIM34	TESK2
WFS1	BHLHB9
ILK	MED24
PTMS	CU633906.2
TRMT44	UBQLN1
TRPV2	UNKL
KAT14	ZNF662
TMEM159	CENPN
TMEM191C	DCLRE1C
BMS1P20	AC007161.3
RASSF8	TMEM62
PPP4C	RPS3
USP16	SYNJ2BP-COX16
MANEAL	PHYHD1
ASB16-AS1	MTMR6
PRICKLE1	LINC02246
API5	LTBP4
CDC27	GBA2
SCAF11	MPV17
MAST2	C2CD5
HOXB3	SLC35B3
SLC35A2	DCXR
WDR6	BMP2K
ZFP64	ARFGAP1
PRPF38A	EME1
PRPF31	TBC1D22A
MT1E	HOXB-AS3
ZNF444	USP3
UQCC3	ZNF782
SCYL1	TMEM234
EDA2R	VPS13B
KLC2	STAG3L4
RIN1	CNEP1R1
SERBP1	MEAK7
SLC8A3	AP3M1
RECQL5	MATR3
STOML1	SMNDC1
SEL1L	C11orf74
NMB	WDYHV1
SMCO4	TSC22D2
NOL8	SVIL-AS1
PDLIM5	GTF3C5
FAM120A	USP49
NCAPH	ARPC4
YWHAZ	EXT2
ZNF839	HIF1A-AS3
UBR5	GPER1
NAA50	FAM210A
TMED7	HEATR6
SIK3	TMEM44
SEC24D	CYBC1
SMARCA1	PLEKHA1
SLC25A31	ILDR2
PODXL	SENP8
EXOSC2	CRYZL2P
CLEC2L	GTF2H1
NDUFA2	FAAP20
FMR1	ZNF561-AS1
MTHFD1L	RAD21L1
MTRF1L	MRPS28
DPM3	ABLIM3
FDPS	PACSIN3
RBM33	POLQ
MECOM	ACVRL1
LRRC34	SPART
PPIG	TRAPPC2
TBP	SMURF1
PRR7	TAB2
B4GALT7	XRRA1
RASGEF1C	LPCAT1
PSMD2	MECR
	PURPL
	SNRK
	FKBP1B
	TARS3
	ATRX
	ASAH2B
	KANSL2
	FXR1
	ZNF417
	FANCI
	PIGB
	SIRT2
	AC008443.5
	MBTD1
	FANCE
	CASD1
	LMBR1L
	EMSY
	U2AF1L4
	NEMF
	HPS5
	WASHC2A
	CDKL5
	SDCBP2-AS1
	USP28
	ZC2HC1A
	THAP6
	PPA2
	DOCK7
	GFPT2
	EIF4G3
	TBC1D13
	BECN1
	NAP1L4
	TMEM175
	LINC00958
	CUEDC1
	DDX59
	HDAC10
	ARL1
	MAP4K2
	RELCH
	ZNF502
	MICAL2
	BNC2
	PRPF40B
	CLCF1
	PPFIBP1
	NAV2
	DPY19L2P1
	PGM3
	TMEM161B-AS1
	DSN1
	ABHD18
	TNRC18
	FAM83A
	SCLT1
	CDAN1
	SEPTIN2
	SPAG1
	MAPK12
	B3GALNT1
	DENND10
	KPNA1
	ZEB1
	PGF
	MRTFB
	SLC22A5
	RPTOR
	ING3
	PLEKHH3
	TMEM141
	NUTM2B-AS1
	SEPSECS
	GABPB2
	AK4
	FOXJ3
	TOR2A
	DTX2P1
	URB2
	DPCD
	MYL12A
	LMLN
	BTN3A2
	SIM2
	TACC2
	COX20
	ROBO1
	CZIB
	IFT22
	AGO4
	FRMD5
	AC117378.1
	ABCB9
	PYM1
	DGUOK
	DDX60L
	DENND3
	RBMS1
	LINC00476
	TRHDE-AS1
	UGGT2
	SMG1P1
	TNFAIP2
	TLR4
	ARVCF
	AL162377.3
	CCDC57
	UFD1
	BAZ2B
	SYNGR2
	ZNF654
	LRRFIP1
	YIPF2
	ACCS
	TMCO4
	CRACD
	PPP6R2
	SYNRG
	ZBTB8OS
	CAMK2G
	SRP14-AS1
	SERGEF
	PMS2P3
	ZNF619
	GANC
	TOP1MT
	PMM1
	DNASE1
	CPEB2
	AREL1
	SUCO
	GK
	AC105052.1
	PRKG1-AS1
	AC104109.4
	MIOX
	CDK12
	ZNF133
	EML6
	TSC2
	PIN1
	DMPK
	AC241952.2
	RPS6KA3
	TTC26
	EIF3I
	KIF9
	HEXD
	CRCP
	MRPL48
	C6orf52
	PRDM11
	L2HGDH
	TRDMT1
	GINS1
	AC060765.1
	RLF
	TENT4B
	MLPH
	CEP57L1
	DUS4L
	THAP5
	ITSN2
	CCDC61
	CCDC169
	ENSA
	SNHG29
	AC016831.6
	GSDMB
	SLC25A40
	TMTC2
	DUSP22
	NR2F1-AS1
	SHANK1
	TIMM23B-AGAP6
	EBPL
	TRNT1
	FLAD1
	TCTN1
	SLC29A1
	PSTPIP2
	P2RX4
	LINC01184
	MITD1
	MROH1
	RANBP3
	DPY19L2
	SCN5A
	DIAPH3
	TAF1C
	GPBP1L1
	TXNRD1
	FTX
	ABHD14B
	PDE10A
	CCDC138
	SERPINE1
	DDX5
	PRMT2
	INTS13
	SEC16A
	ANKRD10
	TCP11L2
	AL713998.1
	PRR5L
	DNAJC19
	EPB41
	MTHFSD
	GLT8D1
	HSD3B7
	UBE2J2
	PLEKHA2
	AMZ2P1
	KBTBD8
	UBE2Q2
	DPY19L3
	FCRLB
	CHID1
	AC046185.1
	MKS1
	TTC38
	NCKAP5L
	CHSY1
	BACH1-IT1
	WDR20
	SDK1
	PHF7
	PPP1R21
	TEDC1
	ATP6V0D1
	AC107871.1
	GIGYF1
	TBCEL
	FCF1
	LINC01204
	NBPF15
	SLC25A26
	KMT5A
	SDHAF3
	PLD1
	C12orf4
	TRPS1
	MOB3A
	ZNF345
	CXorf40B
	ZNF433-AS1
	PTPRA
	TFRC
	MYLIP
	EPSTI1
	AC022075.1
	CANT1
	LINC02328
	LINC00667
	ZSCAN25
	GON4L
	APLF
	NME7
	OCRL
	NEK1
	RABEPK
	LATS1
	VRK3
	SMG1
	FIZ1
	MEIG1
	DDR2
	SLAMF9
	NOD1
	TARS2
	ACYP1
	FAM114A2
	DGLUCY
	SLC66A2
	PRELID3A
	ARMCX5-GPRASP2
	LPIN1
	KCNQ5
	AL162258.2
	AC135983.3
	CCT6P1
	AL392172.1
	RFFL
	MAN2C1
	GPRC5D-AS1
	NFU1
	LINC01128
	VPS9D1
	NCOA7
	ATP10D
	KBTBD3
	BEST3
	EML3
	OTUD5
	ZNF845
	TMEM241
	SF1
	RBFOX2
	ERO1A
	TM7SF3
	MBD5
	AC073869.1
	F3
	CCDC88C
	SMC6
	LINC-PINT
	ATXN2
	ZNF678
	NUP62CL
	TTC39B
	UCA1
	ABCA11P
	EVA1B
	PHF11
	USPL1
	CFAP44
	LRR1
	MND1
	PLD3
	TASOR2
	ACSF3
	POLG
	SPECC1L
	ARPC1B
	RAB22A
	NFAT5
	ZNF569
	CDKL3
	AAMDC
	ARMC4
	FAM110A
	BCAT2
	RESF1
	TARBP1
	NIF3L1
	MLLT10
	THUMPD3-AS1
	C1orf220
	SIPA1L1
	PDIK1L
	ARHGEF7
	EVA1C
	RAB14
	MRPL52
	TMEM14B
	IFT80
	RPS19
	SYTL3
	MED15
	FAP
	PRPF38B
	SETX
	BABAM2
	CEP135
	TLE1
	ELMO2
	JMJD7-PLA2G4B
	BEND6
	WASH4P
	MTURN
	YWHAE
	WHAMMP3
	C2orf74
	MICAL3
	TIAM2
	WDPCP
	ZNF532
	PRKCA
	TAOK3
	TMCC1
	APLP1
	FRG1CP
	PLEKHA5
	ARAP3
	SPIN1
	NSUN2
	AC244669.1
	CFDP1
	GOLGB1
	ABCC10
	NFRKB
	PNKP
	DBF4B
	CD59
	SLC25A36
	NFATC3
	APOL1
	SH3YL1
	FRMD4A
	ZMYM6
	SPG11
	PPOX
	RNF185
	VEGFA
	DDHD1
	CKB
	COX11
	NBPF9
	NUTM2A-AS1
	ENC1
	CBWD2
	TRIM66
	PRKAR1A
	COPZ2
	RPS2
	PDCD6IP
	TNNT1
	MALT1
	CA5BP1
	DRAM1
	MORN4
	MYH15
	RAB15
	KAT6B
	TUBGCP6
	MPHOSPH8
	DNHD1
	BCKDK
	TTC31
	PRDM5
	CHROMR
	HSF4
	MIB2
	SPIN3
	ABTB1
	APBA3
	MT1X
	CAD
	CRACR2B
	DDX3X
	MIIP
	GPS2
	METTL2B
	INTS6L
	RHOT2
	IFRD2
	PANTR1
	P4HTM
	NOSIP
	DMTN
	MSL3
	SYVN1
	DPP7
	AMT
	PITPNM1
	ETV1
	SNHG1
	RBMX
	MBD6
	DDX17
	DGCR8
	MED8
	NR1H3
	STXBP2
	KAT8
	FAM66D
	PHPT1
	ANKRD54
	TECR
	HMBS
	RPS15
	TMEM147
	WBP1
	ATPAF2
	PCBP4
	TMEM161A
	NPHP1
	ATP13A1
	ABCB8
	DDX51
	SF3B1
	GGA3
	MAMDC4
	DHRS1
	PPM1F
	TMEM107
	N6AMT1
	CDIPT
	SUPT7L
	COQ10A
	RBM25
	SNHG16
	COPS6
	RALGDS
	NME3
	DNAH11
	CUL7
	NPRL2
	ACADVL
	CXXC1
	CDK5RAP3
	FUS
	SHFL
	CARD19
	AC008429.1
	REC8
	MICALL2
	RPL23
	TNFRSF25
	GET4
	DGAT1
	SAP30BP
	AUP1
	MFSD10
	DRG2
	XPOT
	ZNF34
	RBM3
	MRPL20-AS1
	VPS51
	LINC00662
	GTPBP2
	ZFYVE19
	WDR13
	P3H1
	TPT1
	PTGES2
	SAMD4A
	SPHK1
	MRPS22
	PI4KA
	RHBDF2
	NICN1
	PPP1R16A
	THOC1
	EPC1
	SPAG5
	HELLS
	MAPK8IP3
	RPS7
	CALM3
	DET1
	RGP1
	BDH2
	MED13L
	ZNF10
	PLEKHG3
	LIMS2
	PDHB
	HMG20B
	RABL6
	IL11RA
	CEP350
	ABCA2
	CHKB
	ZNF3
	HARS1
	ZDHHC12
	CYP27B1
	RPL15
	JMJD8
	TPM3
	TMEM205
	PIDD1
	GUK1
	ZNF653
	RPL13A
	HELZ2
	WDR73
	LRRC46
	EME2
	FAM95C
	GALT
	CCDC78
	EIF4A1
	BDNF
	VPS11
	COQ8A
	HDAC8
	TMEM198B
	HAGHL
	PCK2
	MSTO1
	TSPAN4
	RALGAPA1
	BCKDHA
	SPG7
	TCF4
	RMND5B
	DALRD3
	TYMP
	CACNA2D3
	HDAC6
	AP002990.1
	CYB5RL
	KLHDC1
	USP13
	EPB41L2
	BTN2A2
	BEND7
	ADCK5
	METTL5
	AC004917.1
	DHCR24
	NBPF19
	OTUD4
	TSPAN1
	TPCN2
	ZNF415
	SLC10A7
	NPHP3-ACAD11
	RPL10A
	RANBP17
	LMBRD1
	MAP3K7CL
	HUWE1
	BCLAF3
	SLC25A42
	RAD51AP1
	SP140
	MFSD12
	MEMO1
	SRGAP2
	CAMSAP2
	ACACB
	SNX19
	ZC3H14
	AC013394.1
	POLR1A
	SCFD2
	ANTXR2
	PLXNA2
	GTDC1
	HPF1
	NAP1L1
	GXYLT2
	SLC39A9
	MACROH2A1
	POLI
	LSM14A
	UBAP2
	TLK2
	GPATCH2L
	MYLK
	INTS3
	FBLN1
	ZNF274
	HCFC2
	NBPF1
	KIF13A
	THAP12
	EYA3
	PCNX1
	PRUNE1
	PLEKHN1
	ZBTB8A
	EPG5
	DYNC2H1
	SSH3
	NBPF10
	WASF3
	DENND5B
	CARS2
	MLH3
	ENDOV
	ODF2
	KLRC2
	CNOT10
	CDA
	UBR2
	FMO5
	ACOX3
	MCRIP2
	EZH2
	GIT2
	RNF121
	WASHC3
	KIF13B
	PRIMPOL
	CHKA
	GORAB
	RC3H2
	ANAPC1
	AOX1
	PDPK1
	IGFN1
	TUT4
	TCFL5
	PDE8A
	NOL10
	TRAPPC13
	RFX2
	INTS9
	WDR19
	RFWD3
	MEGF8
	PTPRB
	EXOC6B
	KANSL3
	SKP1
	CERT1
	PSME3IP1
	RAB4B
	GIPC1
	SLCO1A2
	USP48
	RAD54L
	DOCK4
	CBX7
	RASA3
	PKD1L2
	ADCY6
	MAP2K4
	SPAST
	KIF14
	PTPN22
	QRICH2
	TRAIP
	LTBP2
	ADK
	COQ9
	TOR1AIP1
	GET1
	ACBD4
	WDR44
	RTKN2
	PGAP3
	CATSPER1
	PTCD2
	STARD3
	CRPPA
	MALL
	KIAA2026
	GARS-DT
	PRR12
	L3MBTL1
	SH3BP5L
	UFC1
	MAPK13
	GPR108
	CMC2
	CUX1
	WDR41
	ELOVL1
	CIZ1
	SGTB
	RHBDD3
	MAPK6
	BRIP1
	ALG1
	AKAP8L
	NCBP2
	LINC02672
	CCDC82
	CASP8AP2
	NOP56
	HOOK2
	TMEM106C
	ASIC1
	RPS6KB2
	SNHG26
	ASAH1
	FAHD2A
	TRIM3
	SLC36A4
	PHC2
	SLC16A1-AS1
	U2SURP
	APRT
	GAPLINC
	POLE
	DVL3
	LINC00623
	ANXA1
	NHEJ1
	LINC01322
	SMIM29
	TMEM134
	LYN
	SNRPN
	KIZ
	HCLS1
	LINC00680
	ALDH3A2
	NAA40
	KMT2A
	PANK2
	BOC
	ZNF862
	WDR91
	MMP19
	PYROXD1
	CARS1
	SLC39A11
	ENTPD1-AS1
	NIPAL1
	CNBP
	TRPM4
	GRHPR
	C11orf54
	FASTK
	BIRC6
	CLTCL1
	THOC2
	ERMAP
	ESAM
	MID2
	ANAPC4
	KIAA1549L
	ZNF880
	ZNF148
	CACTIN
	TRIM7
	ATP5PO
	DLG1
	ZFPL1
	ILKAP
	CTDSP2
	NEDD4L
	ZNF180
	MKNK1
	B4GALT4
	ZNF846
	CD27-AS1
	FBL
	KBTBD2
	INPP5K
	SCAP
	TWNK
	GNGT2
	RSRC1
	KCTD18
	FBRSL1
	CXorf40A
	COL16A1
	HM13
	SH3TC2
	GGA1
	TLE3
	TSPAN17
	FBLIM1
	SPRED3
	RABL2B
	KREMEN1
	BTAF1
	AC022137.3
	SPACA6
	CYREN
	KCNK2
	CCDC191
	HEXA
	ZMYM3
	CNN2
	MIGA2
	SNX17
	MTRR
	RB1CC1
	RNF220
	FAAP100
	LINC00520
	DUS4L-BCAP29
	FBXW2
	BUD23
	TAX1BP1
	AC005562.1
	KIAA0319L
	C18orf54
	LRCH4
	ANKFY1
	CEP192
	MTMR11
	TJAP1
	TGFA
	XRCC3
	FRYL
	VPS13D
	FOXRED1
	ZNF559
	RFTN1
	ANKRD42
	PORCN
	ZNF138
	ZNF473
	FAM219B
	EIF4ENIF1
	ZNF714
	CPLANE1
	C1orf112
	RAD9A
	TENT2
	ZNF337
	REX1BD
	PPP4R1
	FST
	DIAPH1
	ADAMTSL5
	FOXP4
	POLR1C
	RIMS1
	XRN1
	DOCK10
	AC010547.4
	ZFP90
	TMEM120A
	JTB
	PROSER3
	FAM149A
	CBARP
	TPGS2
	POT1
	TDRD3
	GORASP1
	ZNF527
	RPS6KA4
	TBC1D16
	EFEMP2
	DYRK1A
	MARK2
	C1orf109
	HECTD4
	NT5C3A
	MINK1
	UNC13D
	SNX6
	CCNE1
	ST6GALNAC4
	DEPDC5
	NRGN
	MCM10
	SPHK2
	HDAC5
	SYNE3
	C17orf75
	ADAM15
	ZNF493
	CCL20
	MANCR
	DUS3L
	ACOT8
	CDADC1
	RALGAPB
	SLC25A37
	TSNARE1
	CD99
	TPP2
	TOPBP1
	KLHL8
	ZNF354B
	PNPLA6
	AC133644.3
	DFFB
	RTEL1
	GPSM2
	ZNF250
	C2CD2L
	SYNE1
	MLST8
	ZSCAN5A
	BOLA2B
	LRRC71
	CHD3
	TMEM231
	JKAMP
	AFDN
	PLEKHG2
	CDK13
	ARHGAP5
	CD22
	ADAMTS10
	CTPS1
	OSGEPL1
	CCNJ
	BSDC1
	SNPH
	CSNK1A1
	PLA2G6
	ARFGAP2
	AFF1
	STK36
	CCSAP
	MGAT4B
	ZFAND2B
	TATDN3
	SCARF2
	MYADM
	FKBP7
	N4BP2
	TCTN2
	TUBA1B
	KATNB1
	MTO1
	MAP9
	GLI2
	ZNF607
	SEC24B
	C1RL-AS1
	SPNS1
	TCEAL4
	DCAF5
	SECISBP2

## Sheet: 2472 RIP-seq  targets
Supplementary Data 3 Target genes of BUD31
2472 BUD31 binding genes identified by RIP-seq
ENSG_ID	Gene Symbol	Length	Input_Counts	RIP_Counts	Input_FPKM	RIP_FPKM	Fold Change
ENSG00000004399	PLXND1	9738	570	2973	4.95594	13.3396	2.69163
ENSG00000004534	RBM6	7300	742	3152	8.60602	18.866	2.19219
ENSG00000005007	UPF1	8600	506	2677	4.98165	13.6009	2.73019
ENSG00000005075	POLR2J	962	41	248	3.60853	11.264	3.1215
ENSG00000005206	SPPL2B	7096	194	1608	2.31478	9.90123	4.2774
ENSG00000006025	OSBPL7	6572	294	1769	3.78766	11.7611	3.1051
ENSG00000006062	MAP3K14	5132	201	847	3.31612	7.2113	2.17462
ENSG00000006118	TMEM132A	7271	313	2032	3.64478	12.2109	3.35023
ENSG00000006282	SPATA20	5237	650	3171	10.5088	26.4564	2.51755
ENSG00000006327	TNFRSF12A	1848	153	1579	7.00988	37.3334	5.32582
ENSG00000006638	TBXA2R	2793	27	126	0.818491	1.97114	2.40825
ENSG00000006704	GTF2IRD1	6498	229	931	2.98385	6.26018	2.09802
ENSG00000007047	MARK4	6668	397	2430	5.04099	15.9231	3.15872
ENSG00000007080	CCDC124	1660	34	356	1.73417	9.37041	5.40339
ENSG00000007376	RPUSD1	2769	106	495	3.24119	7.81086	2.40988
ENSG00000007384	RHBDF1	5104	348	2837	5.77284	24.2865	4.20703
ENSG00000007520	TSR3	1243	13	166	0.88551	5.83517	6.58962
ENSG00000007541	PIGQ	6869	218	956	2.6871	6.08109	2.26306
ENSG00000007866	TEAD3	3046	234	938	6.5044	13.4552	2.06863
ENSG00000008128	CDK11A	4707	24	101	0.431706	0.937549	2.17173
ENSG00000008710	PKD1	18532	648	3975	2.96056	9.37199	3.16561
ENSG00000010322	NISCH	9161	1279	6672	11.8209	31.8222	2.69204
ENSG00000011009	LYPLA2	2196	246	1889	9.48471	37.5852	3.96271
ENSG00000011021	CLCN6	6884	616	2528	7.57637	16.0455	2.11783
ENSG00000011028	MRC2	6860	899	5586	11.0958	35.579	3.20654
ENSG00000011105	TSPAN9	5714	377	1630	5.58628	12.4642	2.23122
ENSG00000011132	APBA3	5556	122	839	1.85917	6.59806	3.54893
ENSG00000011243	AKAP8L	5081	344	2153	5.73232	18.5145	3.22984
ENSG00000011304	PTBP1	6969	1463	5824	17.7744	36.5147	2.05434
ENSG00000011451	WIZ	8155	409	1720	4.2464	9.21555	2.1702
ENSG00000012061	ERCC1	5576	304	1314	4.61607	10.2965	2.23058
ENSG00000012171	SEMA3B	5767	148	768	2.17287	5.81873	2.6779
ENSG00000012211	PRICKLE3	3396	50	334	1.24659	4.2973	3.44724
ENSG00000012779	ALOX5	3685	7	49	0.160835	0.580999	3.61238
ENSG00000013016	EHD3	4959	144	617	2.45861	5.43636	2.21115
ENSG00000013306	SLC25A39	3526	488	2246	11.7181	27.832	2.37512
ENSG00000013563	DNASE1L1	4130	62	265	1.27105	2.80358	2.20572
ENSG00000014164	ZC3H3	3731	196	1370	4.44787	16.044	3.60712
ENSG00000014216	CAPN1	7553	739	3899	8.28412	22.5554	2.72273
ENSG00000015532	XYLT2	5472	702	3519	10.8621	28.0989	2.58689
ENSG00000020129	NCDN	4917	189	961	3.25449	8.53965	2.62396
ENSG00000021762	OSBPL5	7466	189	958	2.14336	5.60653	2.61577
ENSG00000022840	RNF10	5911	1156	4531	16.5584	33.4927	2.0227
ENSG00000023892	DEF6	2675	54	338	1.70919	5.5209	3.23012
ENSG00000025770	NCAPH2	3159	117	503	3.13587	6.95721	2.21859
ENSG00000026036	RTEL1-TNFRSF6B	8738	75	808	0.726726	4.04032	5.55963
ENSG00000027847	B4GALT7	4927	188	825	3.2307	7.31624	2.2646
ENSG00000029639	TFB1M	2736	43	232	1.33068	3.705	2.78429
ENSG00000030110	BAK1	2267	117	658	4.36974	12.6821	2.90226
ENSG00000032444	PNPLA6	7055	360	1675	4.32043	10.3737	2.40109
ENSG00000033100	CHPF2	4200	344	1910	6.93474	19.8701	2.8653
ENSG00000034152	MAP2K3	3783	381	2393	8.52727	27.6391	3.24126
ENSG00000034510	TMSB10	492	1370	7342	235.764	652.028	2.7656
ENSG00000037042	TUBG2	2772	595	2783	18.1738	43.8669	2.41375
ENSG00000037757	MRI1	3456	34	339	0.832964	4.28591	5.14537
ENSG00000038358	EDC4	6173	248	1258	3.40155	8.90433	2.61773
ENSG00000039650	PNKP	3531	185	1057	4.43604	13.0796	2.94848
ENSG00000040487	SLC66A1	2686	132	579	4.16092	9.41867	2.2636
ENSG00000040531	CTNS	3398	135	525	3.36381	6.75076	2.00688
ENSG00000042493	CAPG	2607	173	747	5.61858	12.5198	2.22828
ENSG00000042753	AP2S1	1704	420	1752	20.869	44.9243	2.15268
ENSG00000044446	PHKA2	9029	330	1418	3.09454	6.86204	2.21747
ENSG00000050820	BCAR1	8335	449	2526	4.56102	13.2417	2.90324
ENSG00000051009	FHIP1B	4736	234	1135	4.18336	10.4713	2.50308
ENSG00000051128	HOMER3	3422	94	393	2.32578	5.01799	2.15755
ENSG00000051523	CYBA	3357	213	1366	5.37217	17.7794	3.30953
ENSG00000053371	AKR7A2	1781	100	552	4.75398	13.5423	2.84862
ENSG00000053438	NNAT	1294	71	279	4.64564	9.42078	2.02788
ENSG00000054148	PHPT1	1908	90	414	3.99379	9.48067	2.37385
ENSG00000054611	TBC1D22A	5305	261	1225	4.16559	10.0895	2.42209
ENSG00000054967	RELT	6322	292	1378	3.91066	9.52383	2.43535
ENSG00000057935	MTA3	10580	365	1564	2.92098	6.45904	2.21126
ENSG00000058453	CROCC	8871	149	722	1.42212	3.55616	2.50061
ENSG00000059145	UNKL	8504	198	834	1.97135	4.28509	2.17368
ENSG00000060491	OGFR	4702	196	1361	3.52935	12.6471	3.58342
ENSG00000060558	GNA15	2613	78	414	2.52741	6.92274	2.73906
ENSG00000060971	ACAA1	7106	159	706	1.89449	4.34107	2.29141
ENSG00000061656	SPAG4	2240	348	1671	13.1538	32.5946	2.47795
ENSG00000061938	TNK2	11297	741	3836	5.55362	14.8365	2.6715
ENSG00000063169	BICRA	7147	249	1328	2.94983	8.11879	2.75229
ENSG00000063177	RPL18	4209	644	3297	12.9547	34.2261	2.64197
ENSG00000063245	EPN1	3849	386	2771	8.49104	31.4561	3.70463
ENSG00000063322	MED29	3835	266	1075	5.8727	12.2479	2.08556
ENSG00000064270	ATP2C2	6693	71	301	0.898171	1.965	2.18778
ENSG00000064490	RFXANK	2533	49	286	1.63788	4.93342	3.01207
ENSG00000064545	TMEM161A	3281	49	451	1.26448	6.00603	4.74981
ENSG00000064547	LPAR2	2980	38	177	1.07966	2.59522	2.40373
ENSG00000064666	CNN2	3928	225	1271	4.84989	14.1381	2.91513
ENSG00000064687	ABCA7	8365	296	1360	2.99604	7.10378	2.37106
ENSG00000064932	SBNO2	6476	1078	5268	14.094	35.5431	2.52187
ENSG00000064961	HMG20B	3857	161	1281	3.53425	14.5116	4.106
ENSG00000064995	TAF11	1580	74	293	3.96548	8.10266	2.0433
ENSG00000065029	ZNF76	6789	288	1857	3.59177	11.9515	3.32748
ENSG00000065268	WDR18	2474	82	424	2.80631	7.4883	2.66838
ENSG00000065357	DGKA	10215	701	2753	5.81033	11.7756	2.02667
ENSG00000065978	YBX1	1930	2174	10080	95.3726	228.202	2.39275
ENSG00000065989	PDE4A	6644	318	1306	4.05246	8.58876	2.11939
ENSG00000066056	TIE1	6694	1641	9158	20.756	59.7767	2.87997
ENSG00000067191	CACNB1	7094	261	1480	3.11509	9.11564	2.92629
ENSG00000067829	IDH3G	2710	127	760	3.96785	12.2535	3.0882
ENSG00000068120	COASY	4032	444	2251	9.3236	24.3934	2.6163
ENSG00000068137	PLEKHH3	4839	209	1041	3.65689	9.39966	2.5704
ENSG00000068323	TFE3	4278	420	2145	8.31246	21.908	2.63556
ENSG00000068394	GPKOW	1735	15	66	0.732003	1.66212	2.27064
ENSG00000068400	GRIPAP1	5779	166	737	2.43207	5.57226	2.29116
ENSG00000068745	IP6K2	5624	584	2297	8.79202	17.8457	2.02976
ENSG00000068971	PPP2R5B	3376	337	1966	8.45179	25.4447	3.01057
ENSG00000069011	PITX1	3511	174	779	4.19604	9.69446	2.31038
ENSG00000070047	PHRF1	5769	266	1455	3.90393	11.0199	2.82278
ENSG00000070413	DGCR2	5596	216	1017	3.26811	7.94072	2.42976
ENSG00000070423	RNF126	3677	169	1160	3.89148	13.7842	3.54215
ENSG00000070610	GBA2	5079	495	2633	8.25179	22.6511	2.74499
ENSG00000070761	CFAP20	2371	46	338	1.64266	6.22877	3.79188
ENSG00000071082	RPL31	5791	549	3547	8.02676	26.7624	3.33414
ENSG00000071564	TCF3	6061	384	1604	5.36424	11.5632	2.1556
ENSG00000071655	MBD3	5173	231	1240	3.78086	10.4736	2.77016
ENSG00000071859	FAM50A	2567	159	1184	5.24436	20.1531	3.84282
ENSG00000071889	FAM3A	6240	86	412	1.1669	2.88489	2.47226
ENSG00000071894	CPSF1	6096	790	5624	10.9724	40.3104	3.67379
ENSG00000072062	PRKACA	6144	490	3026	6.75252	21.5196	3.1869
ENSG00000072071	ADGRL1	6292	209	868	2.81241	6.02765	2.14323
ENSG00000072195	SPEG	17910	405	2103	1.91461	5.13051	2.67966
ENSG00000072310	SREBF1	8039	2087	12831	21.9807	69.7389	3.17273
ENSG00000072609	CHFR	9214	210	867	1.92971	4.11138	2.13057
ENSG00000072778	ACADVL	4865	601	6288	10.4595	56.4737	5.39925
ENSG00000072786	STK10	9083	1021	4386	9.51739	21.0987	2.21686
ENSG00000072958	AP1M1	3813	324	1845	7.19448	21.142	2.93864
ENSG00000073169	SELENOO	2363	77	540	2.75898	9.98497	3.61908
ENSG00000073605	GSDMB	5917	199	1016	2.84756	7.50255	2.63473
ENSG00000073792	IGF2BP2	4735	3057	11960	54.6634	110.364	2.01898
ENSG00000074660	SCARF1	4957	868	4616	14.8259	40.6878	2.74436
ENSG00000074842	MYDGF	1678	56	292	2.82564	7.6034	2.69086
ENSG00000074855	ANO8	4979	80	559	1.36041	4.90554	3.60593
ENSG00000074964	ARHGEF10L	7847	174	850	1.87744	4.73295	2.52096
ENSG00000075399	VPS9D1	3428	136	692	3.35907	8.82027	2.62581
ENSG00000075618	FSCN1	3707	318	2058	7.26316	24.2571	3.33975
ENSG00000076201	PTPN23	5981	656	2563	9.28648	18.7237	2.01623
ENSG00000076924	XAB2	4673	111	618	2.01117	5.77843	2.87317
ENSG00000076928	ARHGEF1	8630	520	2690	5.10169	13.6194	2.66959
ENSG00000076944	STXBP2	5301	67	321	1.07013	2.64584	2.47244
ENSG00000076984	MAP2K7	5145	199	1346	3.27483	11.4308	3.4905
ENSG00000077044	DGKD	9441	474	2143	4.25091	9.91793	2.33313
ENSG00000077150	NFKB2	4479	359	1791	6.78633	17.4715	2.57452
ENSG00000077235	GTF3C1	11562	947	3753	6.93487	14.1828	2.04515
ENSG00000077454	LRCH4	8954	373	2330	3.52706	11.3699	3.22361
ENSG00000077463	SIRT6	2787	54	393	1.64051	6.1613	3.75573
ENSG00000078808	SDF4	4709	470	2249	8.45066	20.8678	2.46938
ENSG00000078814	MYH7B	7929	186	731	1.98617	4.02824	2.02815
ENSG00000078902	TOLLIP	5983	205	1257	2.90106	9.1798	3.1643
ENSG00000079313	REXO1	5186	199	1517	3.24894	12.7811	3.93394
ENSG00000079432	CIC	9494	1156	5186	10.3093	23.8671	2.3151
ENSG00000079462	PAFAH1B3	1419	30	152	1.79003	4.68035	2.61468
ENSG00000079805	DNM2	13443	897	5426	5.6496	17.636	3.12164
ENSG00000080189	SLC35C2	4106	267	1391	5.50571	14.8022	2.68851
ENSG00000080845	DLGAP4	8789	1096	4694	10.5583	23.3357	2.21018
ENSG00000081041	CXCL2	1500	75	310	4.23342	9.02999	2.13303
ENSG00000081692	JMJD4	4315	26	128	0.510169	1.29612	2.54058
ENSG00000081760	AACS	16089	466	1843	2.45233	5.0051	2.04096
ENSG00000081791	DELE1	6047	470	1924	6.58081	13.9021	2.11253
ENSG00000082641	NFE2L1	5825	877	3609	12.7475	27.0712	2.12365
ENSG00000083454	P2RX5	4190	55	219	1.1114	2.28374	2.05484
ENSG00000085117	CD82	4054	157	610	3.27897	6.5745	2.00505
ENSG00000085465	OVGP1	2988	62	259	1.75684	3.78735	2.15578
ENSG00000085514	PILRA	2003	34	273	1.43721	5.95523	4.14361
ENSG00000085733	CTTN	6949	2025	10762	24.6731	67.6687	2.74261
ENSG00000085872	CHERP	6113	183	1022	2.53465	7.30488	2.88201
ENSG00000085998	POMGNT1	6366	904	3513	12.0233	24.1117	2.00542
ENSG00000086504	MRPL28	2404	78	567	2.74714	10.3054	3.75132
ENSG00000086544	ITPKC	3385	62	325	1.55079	4.19509	2.70512
ENSG00000086730	LAT2	4542	76	398	1.41673	3.82871	2.7025
ENSG00000087086	FTL	878	23425	91136	2258.95	4535.37	2.00773
ENSG00000087087	SRRT	4587	207	1219	3.82088	11.6116	3.03899
ENSG00000087088	BAX	2587	523	3832	17.117	64.7211	3.78111
ENSG00000087152	ATXN7L3	5301	515	2517	8.22566	20.7464	2.52215
ENSG00000087266	SH3BP2	13968	610	2925	3.69757	9.14973	2.47452
ENSG00000087269	NOP14	3538	157	622	3.75719	7.68156	2.0445
ENSG00000088038	CNOT3	6697	635	2489	8.02814	16.2391	2.02277
ENSG00000088256	GNA11	6242	295	1614	4.00147	11.2979	2.82343
ENSG00000088280	ASAP3	4988	148	635	2.51221	5.56242	2.21415
ENSG00000088340	FER1L4	9212	694	4131	6.37862	19.5938	3.07179
ENSG00000088356	PDRG1	1385	49	283	2.99549	8.92799	2.98048
ENSG00000088888	MAVS	4240	561	2292	11.2026	23.6192	2.10837
ENSG00000089009	RPL6	4447	1520	6327	28.9399	62.1652	2.14808
ENSG00000089157	RPLP0	4001	1671	8341	35.3614	91.0891	2.57595
ENSG00000089159	PXN	7452	2870	12958	32.6085	75.977	2.32998
ENSG00000089693	MLF2	3773	1479	6349	33.1896	73.5251	2.2153
ENSG00000090006	LTBP4	8109	676	3408	7.05831	18.3632	2.60165
ENSG00000090013	BLVRB	1665	24	126	1.22045	3.30654	2.70929
ENSG00000090097	PCBP4	3686	174	969	3.99683	11.4864	2.87389
ENSG00000090238	YPEL3	3181	127	578	3.38035	7.93928	2.34866
ENSG00000090273	NUDC	2856	179	772	5.3066	11.8107	2.22567
ENSG00000090316	MAEA	9857	355	1612	3.04933	7.14557	2.34332
ENSG00000090372	STRN4	7641	734	3652	8.13331	20.8832	2.56762
ENSG00000090565	RAB11FIP3	6317	184	1024	2.4662	7.08282	2.87196
ENSG00000090581	GNPTG	3672	148	656	3.41256	7.80581	2.28738
ENSG00000090615	GOLGA3	10550	1199	5163	9.6225	21.3829	2.22218
ENSG00000090776	EFNB1	3314	116	734	2.96365	9.67744	3.26538
ENSG00000090971	NAT14	2163	147	702	5.75416	14.1807	2.46442
ENSG00000091073	DTX2	5042	164	851	2.75399	7.37469	2.67782
ENSG00000091640	SPAG7	2831	94	459	2.81131	7.08418	2.51988
ENSG00000092098	RNF31	4982	152	755	2.58322	6.62156	2.5633
ENSG00000092529	CAPN3	5129	10	39	0.165078	0.332238	2.01261
ENSG00000095397	WHRN	5542	169	949	2.58191	7.48198	2.89784
ENSG00000095752	IL11	2671	182	1282	5.76924	20.9716	3.63507
ENSG00000095906	NUBP2	4983	85	515	1.44427	4.51578	3.12668
ENSG00000096433	ITPR3	9870	879	3852	7.54038	17.0524	2.26148
ENSG00000099282	TSPAN15	2646	179	918	5.72776	15.159	2.64658
ENSG00000099326	MZF1	6691	413	1670	5.22613	10.9054	2.08671
ENSG00000099331	MYO9B	9948	1005	3904	8.55365	17.1471	2.00465
ENSG00000099364	FBXL19	4340	311	1526	6.06725	15.3632	2.53215
ENSG00000099365	STX1B	5408	101	414	1.58127	3.34488	2.11531
ENSG00000099622	CIRBP	6890	451	2475	5.54215	15.6954	2.83201
ENSG00000099624	ATP5F1D	2245	85	642	3.20571	12.495	3.89773
ENSG00000099625	CBARP	4543	90	386	1.67734	3.71246	2.2133
ENSG00000099769	IGFALS	2363	3	21	0.107493	0.388304	3.61238
ENSG00000099795	NDUFB7	531	41	176	6.53748	14.4822	2.21526
ENSG00000099800	TIMM13	1973	64	414	2.74647	9.16833	3.33823
ENSG00000099804	CDC34	2172	143	789	5.57439	15.8721	2.84732
ENSG00000099814	CEP170B	7199	501	2667	5.89233	16.187	2.74714
ENSG00000099817	POLR2E	3991	157	1422	3.33073	15.5681	4.67407
ENSG00000099821	POLRMT	5701	198	831	2.9406	6.36894	2.16587
ENSG00000099875	MKNK2	5275	319	2008	5.12023	16.6325	3.24839
ENSG00000099889	ARVCF	5621	114	447	1.71717	3.47465	2.02348
ENSG00000099899	TRMT2A	3963	83	633	1.77327	6.97905	3.93569
ENSG00000099904	ZDHHC8	5542	370	2248	5.65271	17.7234	3.13538
ENSG00000099917	MED15	10374	1049	5171	8.56151	21.7794	2.54387
ENSG00000099949	LZTR1	7556	295	1998	3.30561	11.5537	3.49518
ENSG00000099977	DDT	1753	3	13	0.144897	0.324025	2.23624
ENSG00000099984	GSTT2	1094	2	21	0.154787	0.838724	5.41857
ENSG00000099991	CABIN1	9388	507	2181	4.57253	10.1508	2.21995
ENSG00000099999	RNF215	3079	58	298	1.59492	4.22886	2.65145
ENSG00000100023	PPIL2	8462	319	1331	3.19182	6.87261	2.15319
ENSG00000100028	SNRPD3	2544	91	362	3.02863	6.21739	2.05288
ENSG00000100031	GGT1	4434	72	288	1.37486	2.83801	2.06422
ENSG00000100034	PPM1F	7318	426	1767	4.92877	10.5502	2.14054
ENSG00000100038	TOP3B	6641	234	1113	2.98335	7.32282	2.45457
ENSG00000100065	CARD10	5652	287	1259	4.29933	9.73286	2.26381
ENSG00000100075	SLC25A1	2089	223	893	9.03832	18.678	2.06653
ENSG00000100079	LGALS2	826	18	107	1.84507	5.66005	3.06766
ENSG00000100083	GGA1	9370	544	2655	4.91565	12.3806	2.51861
ENSG00000100084	HIRA	4431	49	254	0.936301	2.50466	2.67506
ENSG00000100092	SH3BP1	6268	134	828	1.81008	5.77189	3.18875
ENSG00000100139	MICALL1	5968	673	3173	9.54789	23.2305	2.43305
ENSG00000100227	POLDIP3	3650	292	1163	6.77347	13.9221	2.05538
ENSG00000100239	PPP6R2	5344	652	4122	10.33	33.7022	3.26254
ENSG00000100241	SBF1	9442	555	3421	4.9768	15.8309	3.18094
ENSG00000100242	SUN2	6490	195	788	2.54397	5.30516	2.08539
ENSG00000100243	CYB5R3	5973	885	5066	12.545	37.0586	2.95405
ENSG00000100258	LMF2	3071	221	1246	6.09304	17.7278	2.90952
ENSG00000100263	RHBDD3	3014	63	361	1.76978	5.23336	2.95707
ENSG00000100280	AP1B1	6721	620	3138	7.8105	20.4003	2.6119
ENSG00000100284	TOM1	5869	201	887	2.8997	6.60353	2.27732
ENSG00000100290	BIK	953	11	72	0.977285	3.30108	3.37781
ENSG00000100299	ARSA	2938	186	974	5.36022	14.4852	2.70235
ENSG00000100300	TSPO	1455	82	799	4.77169	23.9939	5.02838
ENSG00000100314	CABP7	3259	77	691	2.00045	9.26426	4.63109
ENSG00000100321	SYNGR1	6945	214	1341	2.60893	8.43671	3.23378
ENSG00000100344	PNPLA3	3232	268	1521	7.02077	20.5624	2.9288
ENSG00000100359	SGSM3	4770	313	2078	5.55581	19.0346	3.42607
ENSG00000100379	KCTD17	2783	126	580	3.83335	9.10608	2.37549
ENSG00000100401	RANGAP1	5463	881	4078	13.6542	32.6162	2.38873
ENSG00000100413	POLR3H	6577	178	946	2.29147	6.28464	2.74263
ENSG00000100417	PMM1	5082	94	404	1.56608	3.47347	2.21794
ENSG00000100425	BRD1	5850	336	1340	4.863	10.0084	2.05807
ENSG00000100429	HDAC10	4951	24	115	0.41043	1.0149	2.47276
ENSG00000100650	SRSF5	5357	1208	6751	19.0927	55.0634	2.88401
ENSG00000100726	TELO2	4239	95	818	1.8975	8.43154	4.4435
ENSG00000100813	ACIN1	9110	2719	11221	25.2704	53.8183	2.1297
ENSG00000100836	PABPN1	3876	237	1427	5.17709	16.0863	3.10721
ENSG00000100897	DCAF11	6350	180	799	2.40005	5.49781	2.29071
ENSG00000100968	NFATC4	8437	181	740	1.8164	3.83231	2.10984
ENSG00000100982	PCIF1	2832	234	1015	6.9959	15.6599	2.23844
ENSG00000100994	PYGB	4474	528	2672	9.99216	26.095	2.61155
ENSG00000101084	RAB5IF	1517	32	162	1.78602	4.66602	2.61253
ENSG00000101104	PABPC1L	4984	356	1988	6.04774	17.4283	2.88179
ENSG00000101152	DNAJC5	5304	970	6370	15.4842	52.475	3.38894
ENSG00000101181	MTG2	5209	252	1009	4.09607	8.46357	2.06627
ENSG00000101199	ARFGAP1	6610	660	4631	8.45403	30.6119	3.62098
ENSG00000101216	GMEB2	4707	195	892	3.50761	8.28014	2.36062
ENSG00000101246	ARFRP1	7610	348	1853	3.87183	10.6392	2.74784
ENSG00000101298	SNPH	5572	201	1104	3.05426	8.65715	2.83445
ENSG00000101473	ACOT8	4213	113	462	2.27095	4.79145	2.10989
ENSG00000101474	APMAP	2454	213	829	7.34897	14.7604	2.00849
ENSG00000101940	WDR13	4210	107	451	2.1519	4.68071	2.17515
ENSG00000101945	SUV39H1	3368	18	98	0.452503	1.27137	2.80963
ENSG00000101986	ABCD1	4233	131	657	2.62026	6.78163	2.58815
ENSG00000101997	CCDC22	2516	58	284	1.95181	4.93202	2.52689
ENSG00000102030	NAA10	4742	67	346	1.19628	3.1881	2.665
ENSG00000102103	PQBP1	1903	15	169	0.667381	3.8803	5.81421
ENSG00000102119	EMD	2020	118	504	4.94597	10.9017	2.20416
ENSG00000102125	TAFAZZIN	4825	75	683	1.31609	6.18501	4.69954
ENSG00000102225	CDK16	6524	373	1571	4.84079	10.5215	2.17352
ENSG00000102312	PORCN	3011	42	211	1.18103	3.06188	2.59256
ENSG00000102858	MGRN1	8311	686	3047	6.98863	16.019	2.29215
ENSG00000102871	TRADD	2567	28	175	0.923535	2.97872	3.22534
ENSG00000102878	HSF4	4507	21	137	0.394505	1.32816	3.36664
ENSG00000102882	MAPK3	3669	266	1130	6.1384	13.457	2.19226
ENSG00000102886	GDPD3	1891	16	87	0.71639	2.01022	2.80605
ENSG00000102901	CENPT	5539	423	3631	6.46592	28.6426	4.42977
ENSG00000103005	USB1	7298	614	2763	7.12337	16.5422	2.32225
ENSG00000103024	NME3	1445	39	397	2.28517	12.0044	5.25317
ENSG00000103126	AXIN1	7487	95	542	1.07433	3.16307	2.94423
ENSG00000103145	HCFC1R1	1433	263	1060	15.5393	32.3204	2.07992
ENSG00000103148	NPRL3	6605	250	1188	3.20471	7.85888	2.45229
ENSG00000103152	MPG	1661	62	438	3.16041	11.5218	3.64568
ENSG00000103168	TAF1C	5565	198	1532	3.01246	12.0285	3.99291
ENSG00000103197	TSC2	11116	747	3212	5.68975	12.6254	2.21897
ENSG00000103199	ZNF500	6465	101	505	1.32274	3.41303	2.58027
ENSG00000103202	NME4	3663	297	1600	6.865	19.0853	2.78009
ENSG00000103245	CIAO3	8101	90	513	0.940644	2.76691	2.94151
ENSG00000103249	CLCN7	8119	293	1822	3.05553	9.80534	3.20905
ENSG00000103253	HAGHL	4890	40	211	0.692584	1.88534	2.72219
ENSG00000103254	ANTKMT	1923	34	165	1.497	3.74905	2.50438
ENSG00000103257	SLC7A5	4745	814	3184	14.5248	29.3193	2.01857
ENSG00000103266	STUB1	2316	49	235	1.79134	4.43349	2.47496
ENSG00000103326	CAPN15	7720	391	2680	4.28826	15.1682	3.53715
ENSG00000103335	PIEZO1	10855	1388	6751	10.8263	27.1741	2.51
ENSG00000103415	HMOX2	3793	146	612	3.25905	7.04994	2.16319
ENSG00000103490	PYCARD	1661	2	11	0.101949	0.289361	2.8383
ENSG00000103496	STX4	4078	196	787	4.0694	8.43227	2.07212
ENSG00000103510	KAT8	4334	97	401	1.89498	4.04271	2.13338
ENSG00000103549	RNF40	6523	401	1684	5.20497	11.2801	2.16717
ENSG00000103852	TTC23	6145	163	638	2.24588	4.53644	2.01989
ENSG00000104129	DNAJC17	2919	54	305	1.56632	4.56544	2.91475
ENSG00000104365	IKBKB	10041	650	2771	5.48097	12.058	2.19998
ENSG00000104518	GSDMD	5116	226	1246	3.74024	10.6415	2.84515
ENSG00000104522	GFUS	3622	230	1078	5.37651	13.0043	2.41873
ENSG00000104529	EEF1D	9390	899	4328	8.10616	20.139	2.48441
ENSG00000104679	R3HCC1	2630	119	522	3.831	8.67225	2.2637
ENSG00000104731	KLHDC4	9649	116	542	1.01788	2.45433	2.41122
ENSG00000104783	KCNN4	3289	153	617	3.93866	8.19668	2.08108
ENSG00000104812	GYS1	4246	813	3794	16.2118	39.0422	2.40825
ENSG00000104852	SNRNP70	4684	312	2207	5.63974	20.5874	3.65042
ENSG00000104853	CLPTM1	5229	613	2424	9.92574	20.2549	2.04065
ENSG00000104856	RELB	3031	150	844	4.19012	12.1667	2.90367
ENSG00000104859	CLASRP	4931	251	2151	4.30983	19.06	4.42244
ENSG00000104866	PPP1R37	7825	263	1225	2.84572	6.8402	2.40368
ENSG00000104870	FCGRT	4173	176	788	3.57096	8.25077	2.31052
ENSG00000104872	PIH1D1	3331	198	1151	5.03283	15.0979	2.99989
ENSG00000104880	ARHGEF18	6235	90	394	1.22216	2.76106	2.25917
ENSG00000104881	PPP1R13L	5032	247	983	4.15602	8.53551	2.05377
ENSG00000104884	ERCC2	6450	322	1787	4.22686	12.1055	2.86394
ENSG00000104885	DOT1L	11431	545	2397	4.03677	9.16222	2.26969
ENSG00000104886	PLEKHJ1	4736	97	699	1.73413	6.44885	3.71878
ENSG00000104894	CD37	4161	85	348	1.72959	3.65425	2.11279
ENSG00000104897	SF3A2	3131	61	622	1.64956	8.68009	5.26206
ENSG00000104899	AMH	2587	24	208	0.785482	3.51305	4.47247
ENSG00000104904	OAZ1	3457	1236	5543	30.2719	70.0587	2.31431
ENSG00000104907	TRMT1	3364	109	554	2.74342	7.19566	2.62288
ENSG00000104936	DMPK	5807	234	1242	3.41181	9.34516	2.73906
ENSG00000104946	TBC1D17	4731	211	1159	3.77616	10.704	2.83463
ENSG00000104957	YJU2B	3307	126	755	3.22595	9.97538	3.09223
ENSG00000104960	PTOV1	5962	210	1350	2.98228	9.8937	3.31749
ENSG00000104964	TLE5	5298	436	2324	6.9678	19.1664	2.75071
ENSG00000104969	SGTA	3801	391	2189	8.70964	25.1631	2.88911
ENSG00000104973	MED25	6116	309	1710	4.27772	12.2165	2.85584
ENSG00000104980	TIMM44	4888	126	546	2.18253	4.88066	2.23624
ENSG00000105063	PPP6R1	6583	685	3073	8.81025	20.3965	2.31509
ENSG00000105137	SYDE1	3965	312	1515	6.66243	16.695	2.50584
ENSG00000105193	RPS16	2603	1362	5443	44.3021	91.3652	2.06232
ENSG00000105221	AKT2	15035	1130	5037	6.3635	14.6381	2.30032
ENSG00000105229	PIAS4	3646	144	662	3.34401	7.93338	2.37242
ENSG00000105248	YJU2	1671	42	218	2.12811	5.70029	2.67857
ENSG00000105254	TBCB	3326	114	511	2.90204	6.71298	2.31319
ENSG00000105287	PRKD2	5446	405	1643	6.29649	13.1819	2.09352
ENSG00000105298	CACTIN	5952	73	441	1.03844	3.23737	3.11753
ENSG00000105325	FZR1	5802	376	1872	5.48695	14.0976	2.56929
ENSG00000105329	TGFB1	3238	344	2191	8.99504	29.5653	3.28685
ENSG00000105355	PLIN3	2813	234	1007	7.04316	15.6414	2.2208
ENSG00000105372	RPS19	3805	672	4170	14.9533	47.8849	3.2023
ENSG00000105393	BABAM1	2632	38	325	1.22242	5.39528	4.41362
ENSG00000105397	TYK2	6687	319	2641	4.03906	17.2565	4.27241
ENSG00000105401	CDC37	3041	318	3701	8.85385	53.1765	6.00603
ENSG00000105402	NAPA	5839	243	2162	3.52362	16.1783	4.5914
ENSG00000105429	MEGF8	11372	776	3404	5.77758	13.0788	2.26372
ENSG00000105443	CYTH2	9509	382	1937	3.40134	8.90044	2.61675
ENSG00000105447	GRWD1	5763	227	886	3.33502	6.71741	2.0142
ENSG00000105464	GRIN2D	5093	254	1134	4.22261	9.72873	2.30396
ENSG00000105472	CLEC11A	1468	205	926	11.8236	27.5614	2.33106
ENSG00000105514	RAB3D	4417	117	705	2.24274	6.97395	3.10956
ENSG00000105520	PLPPR2	3273	68	354	1.75907	4.72579	2.68652
ENSG00000105552	BCAT2	4553	213	918	3.96099	8.80972	2.22412
ENSG00000105556	MIER2	3738	108	623	2.44628	7.28225	2.97687
ENSG00000105576	TNPO2	7029	622	2757	7.49235	17.138	2.2874
ENSG00000105583	WDR83OS	2656	96	486	3.0603	7.99512	2.61253
ENSG00000105607	GCDH	4136	59	233	1.20779	2.46146	2.03798
ENSG00000105618	PRPF31	2616	91	591	2.94527	9.87112	3.35152
ENSG00000105619	TFPT	1240	70	278	4.77967	9.7958	2.04947
ENSG00000105655	ISYNA1	3284	108	480	2.78447	6.38638	2.29358
ENSG00000105656	ELL	4929	131	912	2.25027	8.08449	3.59268
ENSG00000105662	CRTC1	6826	159	875	1.97221	5.60091	2.83992
ENSG00000105669	COPE	2885	104	811	3.05217	12.2826	4.02423
ENSG00000105671	DDX49	2774	94	396	2.86908	6.23743	2.17402
ENSG00000105676	ARMC6	3495	111	557	2.68904	6.96346	2.58957
ENSG00000105698	USF2	4952	189	827	3.23149	7.29696	2.25808
ENSG00000105700	KXD1	4112	182	856	3.74748	9.09573	2.42716
ENSG00000105701	FKBP8	2902	353	2981	10.2991	44.883	4.35796
ENSG00000105705	SUGP1	5356	114	803	1.80213	6.55076	3.63502
ENSG00000105722	ERF	3295	164	1293	4.21415	17.1459	4.06865
ENSG00000105726	ATP13A1	8376	338	1580	3.41666	8.24209	2.41233
ENSG00000106009	BRAT1	6639	213	1092	2.71643	7.18682	2.64569
ENSG00000106089	STX1A	3693	138	680	3.16389	8.04538	2.54288
ENSG00000106153	CHCHD2	1132	239	1179	17.8761	45.5076	2.54572
ENSG00000106211	HSPB1	1634	123	582	6.37345	15.5628	2.44182
ENSG00000106236	NPTX2	3016	9	42	0.252658	0.608464	2.40825
ENSG00000106244	PDAP1	2854	199	1017	5.90365	15.5698	2.63732
ENSG00000106245	BUD31	2381	731	3122	25.9944	57.2915	2.204
ENSG00000106266	SNX8	5773	230	1055	3.37324	7.98487	2.36712
ENSG00000106290	TAF6	4086	92	590	1.90639	6.30914	3.30948
ENSG00000106305	AIMP2	1838	27	147	1.24377	3.49453	2.80963
ENSG00000106333	PCOLCE	3532	25	114	0.599295	1.41027	2.35321
ENSG00000106348	IMPDH1	3662	217	1091	5.01721	13.0174	2.59454
ENSG00000106404	CLDN15	2893	31	204	0.907266	3.08105	3.39597
ENSG00000106624	AEBP1	4955	550	2986	9.39811	26.3307	2.80171
ENSG00000106682	EIF4H	3191	734	2922	19.4756	40.0102	2.05437
ENSG00000106803	SEC61B	1190	57	310	4.05554	11.3823	2.80661
ENSG00000106976	DNM1	5585	668	3055	10.1269	23.9004	2.3601
ENSG00000107021	TBC1D13	3982	376	1671	7.9948	18.3355	2.29342
ENSG00000107130	NCS1	5128	359	1421	5.92745	12.1077	2.04266
ENSG00000107223	EDF1	1200	38	377	2.68117	13.727	5.1198
ENSG00000107281	NPDC1	2737	102	931	3.15534	14.8625	4.71026
ENSG00000107331	ABCA2	11508	598	2904	4.3997	11.0259	2.50606
ENSG00000107338	SHB	2841	55	217	1.63913	3.33738	2.03607
ENSG00000107404	DVL1	3486	308	2990	7.48074	37.4766	5.00975
ENSG00000107719	PALD1	4555	115	446	2.13762	4.27822	2.00139
ENSG00000107816	LZTS2	6547	629	3105	8.13448	20.7222	2.54746
ENSG00000107872	FBXL15	2593	34	172	1.11019	2.8983	2.61063
ENSG00000107874	CUEDC2	1412	49	231	2.93821	7.14816	2.43283
ENSG00000108106	UBE2S	1249	180	1067	12.202	37.3266	3.05906
ENSG00000108107	RPL28	6927	920	6478	11.2451	40.8613	3.6337
ENSG00000108262	GIT1	5635	572	2663	8.59455	20.6488	2.40254
ENSG00000108465	CDK5RAP3	6070	256	1143	3.57086	8.22762	2.3041
ENSG00000108509	CAMTA2	6012	399	1730	5.61921	12.5731	2.23753
ENSG00000108556	CHRNE	2641	24	98	0.769421	1.62134	2.10722
ENSG00000108557	RAI1	9696	649	2577	5.66726	11.6128	2.04911
ENSG00000108591	DRG2	7411	297	1604	3.39313	9.4568	2.78704
ENSG00000108639	SYNGR2	4074	430	1900	8.93653	20.3774	2.28024
ENSG00000108654	DDX5	7319	3722	16368	43.0572	97.7149	2.26942
ENSG00000108774	RAB5C	2734	204	1187	6.31761	18.9701	3.00273
ENSG00000108784	NAGLU	3004	148	879	4.17141	12.7851	3.06495
ENSG00000108797	CNTNAP1	6045	491	2125	6.87712	15.3596	2.23343
ENSG00000108819	PPP1R9B	4290	881	3536	17.3876	36.014	2.07125
ENSG00000108961	RANGRF	1577	2	20	0.107379	0.554134	5.16054
ENSG00000109065	NAT9	4049	214	911	4.47494	9.83077	2.19685
ENSG00000109066	TMEM104	4983	365	1437	6.20188	12.6004	2.0317
ENSG00000109103	UNC119	5128	199	1202	3.28569	10.2417	3.11707
ENSG00000109736	MFSD10	3159	270	1388	7.23661	19.198	2.6529
ENSG00000110011	DNAJC4	2807	87	502	2.62421	7.81409	2.97769
ENSG00000110046	ATG2A	7883	608	4332	6.5303	24.0112	3.67689
ENSG00000110047	EHD1	7088	756	3023	9.03066	18.6351	2.06354
ENSG00000110057	UNC93B1	3438	96	382	2.36421	4.85483	2.05347
ENSG00000110171	TRIM3	6710	165	669	2.08201	4.35633	2.09237
ENSG00000110237	ARHGEF17	9539	1279	6402	11.3524	29.3244	2.5831
ENSG00000110274	CEP164	11851	296	1210	2.11474	4.46115	2.10955
ENSG00000110455	ACCS	5826	228	1059	3.31349	7.94223	2.39694
ENSG00000110583	NAA40	5321	618	2778	9.83369	22.8116	2.31974
ENSG00000110619	CARS1	10037	312	1315	2.63192	5.72451	2.17504
ENSG00000110697	PITPNM1	6449	446	2260	5.8555	15.312	2.61498
ENSG00000110717	NDUFS8	4523	153	883	2.86409	8.53004	2.97828
ENSG00000110719	TCIRG1	4384	545	4599	10.5256	45.8363	4.35474
ENSG00000110811	P3H3	4606	235	1053	4.31982	9.98898	2.31236
ENSG00000111271	ACAD10	8926	250	997	2.3714	4.8804	2.05803
ENSG00000111321	LTBR	6276	1234	5045	16.6477	35.1233	2.1098
ENSG00000111325	OGFOD2	4608	10	80	0.183742	0.758568	4.12844
ENSG00000111328	CDK2AP1	3107	111	483	3.02484	6.79239	2.24553
ENSG00000111639	MRPL51	1453	107	421	6.23504	12.66	2.03046
ENSG00000111737	RAB35	4022	216	1289	4.54708	14.0032	3.0796
ENSG00000111843	TMEM14C	1321	148	590	9.48594	19.5149	2.05724
ENSG00000112033	PPARD	4458	433	2377	8.22373	23.2973	2.83294
ENSG00000112511	PHF1	3596	270	1441	6.35719	17.509	2.7542
ENSG00000112619	PRPH2	2974	5	45	0.142348	0.661132	4.64449
ENSG00000112655	PTK7	9024	691	3113	6.48336	15.0729	2.32486
ENSG00000112667	DNPH1	1250	23	129	1.5579	4.50917	2.89439
ENSG00000112787	FBRSL1	9309	292	2593	2.65584	12.1707	4.58263
ENSG00000112855	HARS2	3422	69	290	1.70722	3.70284	2.16892
ENSG00000113248	PCDHB15	2653	12	66	0.38297	1.08698	2.8383
ENSG00000113721	PDGFRB	7137	189	797	2.24216	4.87932	2.17617
ENSG00000113758	DBN1	5119	622	4558	10.2879	38.9051	3.78163
ENSG00000114353	GNAI2	7650	1941	8648	21.4825	49.3936	2.29925
ENSG00000114383	TUSC2	2406	108	492	3.80058	8.93483	2.35091
ENSG00000114388	NPRL2	3677	75	292	1.72699	3.46981	2.00917
ENSG00000114391	RPL24	2682	683	2659	21.5617	43.3188	2.00906
ENSG00000114395	CYB561D2	2076	37	192	1.50902	4.04102	2.6779
ENSG00000114626	ABTB1	6154	187	1224	2.5728	8.69042	3.37781
ENSG00000114841	DNAH1	13872	463	1873	2.82594	5.8995	2.08762
ENSG00000114853	ZBTB47	5507	131	516	2.01408	4.09403	2.0327
ENSG00000114923	SLC4A3	5091	165	948	2.74411	8.13621	2.96497
ENSG00000115073	ACTR1B	2887	187	1228	5.48424	18.5853	3.38885
ENSG00000115241	PPM1G	4092	319	1310	6.60049	13.9879	2.11922
ENSG00000115255	REEP6	2030	26	121	1.08442	2.60439	2.40164
ENSG00000115268	RPS15	2226	510	3122	19.3984	61.2808	3.15906
ENSG00000115286	NDUFS7	7522	68	360	0.765415	2.09115	2.73205
ENSG00000115317	HTRA2	2998	56	252	1.58153	3.6727	2.32225
ENSG00000115325	DOK1	3049	81	381	2.24931	5.4599	2.42737
ENSG00000115694	STK25	7581	561	2804	6.26553	16.161	2.57935
ENSG00000115756	HPCAL1	5675	418	1673	6.23637	12.8809	2.06545
ENSG00000116213	WRAP73	7604	137	694	1.52546	3.98781	2.61417
ENSG00000116273	PHF13	3681	132	590	3.03619	7.0033	2.30661
ENSG00000116337	AMPD2	6828	410	2099	5.08407	13.4318	2.64195
ENSG00000116586	LAMTOR2	1438	30	182	1.76638	5.53005	3.13073
ENSG00000116691	MIIP	2821	52	284	1.56071	4.39878	2.81845
ENSG00000116786	PLEKHM2	4122	356	2381	7.31246	25.2388	3.45148
ENSG00000116809	ZBTB17	4240	120	674	2.39628	6.94562	2.89851
ENSG00000116857	TMEM9	3915	250	1034	5.40667	11.54	2.1344
ENSG00000116871	MAP7D1	5271	515	3176	8.27248	26.3272	3.1825
ENSG00000117122	MFAP2	2915	145	790	4.21163	11.8415	2.81161
ENSG00000117242	PINK1-AS	4443	19	114	0.362075	1.1211	3.09633
ENSG00000117266	CDK18	7580	215	961	2.40154	5.53951	2.30664
ENSG00000117305	HMGCL	5658	1008	4969	15.0841	38.3727	2.54392
ENSG00000117308	GALE	3955	146	891	3.12556	9.84347	3.14935
ENSG00000117318	ID3	1797	59	306	2.77987	7.4403	2.67649
ENSG00000117360	PRPF3	5373	588	2579	9.26578	20.9726	2.26344
ENSG00000117385	P3H1	6766	735	3171	9.19764	20.4777	2.22641
ENSG00000117411	B4GALT2	3778	293	1165	6.56639	13.4735	2.05189
ENSG00000117616	RSRP1	6804	754	3512	9.38271	22.5531	2.40369
ENSG00000117984	CTSD	2999	221	1412	6.23932	20.5719	3.29714
ENSG00000118046	STK11	8504	229	1583	2.27999	8.13344	3.56731
ENSG00000118162	KPTN	2124	48	249	1.91341	5.12226	2.67703
ENSG00000118369	USP35	5233	271	1449	4.3847	12.0986	2.75927
ENSG00000119431	HDHD3	2105	83	414	3.33847	8.5934	2.57405
ENSG00000119559	C19orf25	5111	65	450	1.07678	3.84701	3.57268
ENSG00000119574	ZBTB45	3418	99	512	2.45236	6.54508	2.66889
ENSG00000119688	ABCD4	8769	535	2618	5.16565	13.0448	2.52529
ENSG00000119772	DNMT3A	6899	234	1125	2.87178	7.12497	2.48103
ENSG00000120055	C10orf95	1469	3	12	0.17291	0.356924	2.06422
ENSG00000120318	ARAP3	6186	748	3524	10.2379	24.891	2.43125
ENSG00000120738	EGR1	3138	1341	9088	36.1824	126.541	3.49732
ENSG00000120896	SORBS3	6110	207	1127	2.86847	8.05934	2.80963
ENSG00000121716	PILRB	6556	110	1431	1.42061	9.53713	6.7134
ENSG00000121753	ADGRB2	7761	214	1057	2.33463	5.95078	2.54892
ENSG00000121900	TMEM54	1417	134	551	8.00675	16.9902	2.12199
ENSG00000121903	ZSCAN20	5308	100	414	1.59511	3.4079	2.13647
ENSG00000122203	KIAA1191	3973	699	2891	14.8964	31.7941	2.13435
ENSG00000122359	ANXA11	8770	788	3071	7.6076	15.3002	2.01117
ENSG00000122490	SLC66A2	5225	105	439	1.70147	3.67109	2.1576
ENSG00000122515	ZMIZ2	7323	1145	5288	13.2385	31.5514	2.38332
ENSG00000122566	HNRNPA2B1	7541	1475	5757	16.5609	33.3568	2.01419
ENSG00000122678	POLM	4487	338	1492	6.37796	14.5288	2.27797
ENSG00000122965	RBM19	5909	209	969	2.9947	7.16517	2.39262
ENSG00000122971	ACADS	2648	43	216	1.3749	3.56412	2.59227
ENSG00000123136	DDX39A	3837	160	745	3.53061	8.48362	2.40288
ENSG00000123143	PKN1	4606	386	2122	7.09553	20.1297	2.83696
ENSG00000123144	TRIR	1402	108	968	6.52224	30.1678	4.62538
ENSG00000123159	GIPC1	4423	162	1743	3.10113	17.2186	5.55236
ENSG00000123349	PFDN5	3380	275	1508	6.8887	19.494	2.82986
ENSG00000123415	SMUG1	4064	131	600	2.72922	6.45081	2.36361
ENSG00000123453	SARDH	5391	116	467	1.82184	3.78499	2.07756
ENSG00000123908	AGO2	4824	884	3597	15.5155	32.5799	2.09983
ENSG00000123933	MXD4	7058	191	1406	2.29125	8.70403	3.79881
ENSG00000123989	CHPF	3354	217	1050	5.47795	13.6786	2.49704
ENSG00000124067	SLC12A4	8298	458	2262	4.67319	11.9107	2.54872
ENSG00000124104	SNX21	4066	74	493	1.54094	5.29781	3.43804
ENSG00000124145	SDC4	2613	2087	8170	67.6245	136.615	2.0202
ENSG00000124193	SRSF6	3951	1496	6332	32.0587	70.0246	2.18426
ENSG00000124228	DDX27	5405	379	1642	5.93697	13.2738	2.23578
ENSG00000124237	C20orf85	803	1	13	0.10544	0.707367	6.70871
ENSG00000124251	TP53TG5	1717	27	118	1.33142	3.00281	2.25535
ENSG00000124299	PEPD	4157	160	621	3.25883	6.52722	2.00294
ENSG00000124535	WRNIP1	3877	223	892	4.87002	10.0528	2.06422
ENSG00000124574	ABCC10	8083	267	1544	2.79679	8.34625	2.98423
ENSG00000124587	PEX6	3499	85	466	2.05682	5.81914	2.82919
ENSG00000124608	AARS2	4298	120	738	2.36394	7.50251	3.17374
ENSG00000124615	MOCS1	5174	155	651	2.53645	5.49758	2.16743
ENSG00000124762	CDKN1A	2985	2054	9002	58.2609	131.768	2.2617
ENSG00000124920	MYRF	10813	1217	4793	9.5294	19.3677	2.03242
ENSG00000125089	SH3TC1	10593	103	442	0.823265	1.82314	2.21453
ENSG00000125352	RNF113A	1295	15	67	0.980715	2.26059	2.30504
ENSG00000125447	GGA3	6626	613	3207	7.83304	21.1478	2.69982
ENSG00000125458	NT5C	1571	89	449	4.79662	12.4878	2.60347
ENSG00000125459	MSTO1	5359	78	321	1.23234	2.61721	2.12376
ENSG00000125503	PPP1R12C	7726	531	4139	5.81917	23.4076	4.0225
ENSG00000125520	SLC2A4RG	2244	81	606	3.05621	11.7996	3.86085
ENSG00000125534	PPDPF	1094	117	909	9.05503	36.3047	4.00935
ENSG00000125657	TNFSF9	1657	380	1748	19.417	46.0931	2.37385
ENSG00000125691	RPL23	5979	1155	6439	16.3559	47.0551	2.87695
ENSG00000125733	TRIP10	3982	182	1068	3.86983	11.7189	3.02828
ENSG00000125734	GPR108	3213	307	1208	8.09001	16.4276	2.0306
ENSG00000125753	VASP	3601	576	2567	13.5432	31.1472	2.29985
ENSG00000125804	FAM182A	6332	2	8	0.026743	0.0552034	2.06422
ENSG00000125826	RBCK1	3839	186	1438	4.10219	16.3666	3.98971
ENSG00000125841	NRSN2	2928	209	823	6.04361	12.2813	2.03212
ENSG00000125844	RRBP1	6628	576	2925	7.35802	19.2824	2.62059
ENSG00000125846	ZNF133	5029	95	383	1.59942	3.32762	2.08051
ENSG00000125901	MRPS26	1127	24	105	1.80305	4.07082	2.25774
ENSG00000125912	NCLN	4175	388	2031	7.86858	21.2554	2.70131
ENSG00000125967	NECAB3	4342	210	1251	4.09497	12.5888	3.07421
ENSG00000125968	ID1	1233	59	360	4.05145	12.7572	3.14881
ENSG00000125970	RALY	2900	236	1567	6.89025	23.6096	3.42651
ENSG00000126012	KDM5C	8727	464	2266	4.50168	11.3452	2.52021
ENSG00000126062	TMEM115	2197	98	697	3.77674	13.8618	3.67031
ENSG00000126243	LRFN3	4044	116	652	2.42867	7.04455	2.90058
ENSG00000126267	COX6B1	936	135	524	12.2118	24.4609	2.00306
ENSG00000126391	FRMD8	4091	327	2454	6.76768	26.2097	3.87278
ENSG00000126453	BCL2L12	1743	68	415	3.30318	10.4032	3.14945
ENSG00000126456	IRF3	3794	278	1147	6.20396	13.2094	2.12919
ENSG00000126458	RRAS	1160	191	835	13.9411	31.4518	2.25605
ENSG00000126461	SCAF1	4548	286	2066	5.32435	19.8485	3.72786
ENSG00000126464	PRR12	7093	465	2203	5.55066	13.5707	2.44488
ENSG00000126522	ASL	3195	45	266	1.19251	3.63771	3.05046
ENSG00000126581	BECN1	5141	457	1816	7.52644	15.4342	2.05067
ENSG00000126603	GLIS2	4469	165	720	3.12604	7.03945	2.25187
ENSG00000126705	AHDC1	7157	520	2473	6.15168	15.0977	2.45424
ENSG00000126768	TIMM17B	2562	68	272	2.24725	4.63881	2.06422
ENSG00000126822	PLEKHG3	8555	237	988	2.34558	5.04608	2.15132
ENSG00000126934	MAP2K2	5236	527	4194	8.52182	34.9982	4.10689
ENSG00000127054	INTS11	8220	614	3709	6.32438	19.7152	3.11734
ENSG00000127191	TRAF2	3819	192	955	4.2567	10.9262	2.56683
ENSG00000127220	ABHD8	2210	87	425	3.3331	8.4026	2.52096
ENSG00000127415	IDUA	4022	69	282	1.45254	3.06354	2.10909
ENSG00000127419	TMEM175	3623	108	474	2.52393	5.71646	2.26491
ENSG00000127445	PIN1	4570	130	610	2.40851	5.83217	2.42149
ENSG00000127511	SIN3B	8777	757	3690	7.30249	18.3695	2.51551
ENSG00000127580	WDR24	3570	30	259	0.711499	3.16992	4.45527
ENSG00000127616	SMARCA4	10954	801	3529	6.19129	14.0765	2.2736
ENSG00000127663	KDM4B	9743	396	2310	3.44131	10.3594	3.01032
ENSG00000127666	TICAM1	2676	126	576	3.98663	9.40488	2.35911
ENSG00000127884	ECHS1	1617	182	972	9.52977	26.2647	2.75607
ENSG00000128016	ZFP36	2010	151	671	6.36066	14.5862	2.2932
ENSG00000128159	TUBGCP6	7689	295	2249	3.24843	12.7802	3.93426
ENSG00000128203	ASPHD2	3357	56	219	1.4124	2.85042	2.01814
ENSG00000128274	A4GALT	2943	51	307	1.46724	4.5579	3.10645
ENSG00000128283	CDC42EP1	2573	422	1987	13.8865	33.7423	2.42986
ENSG00000128309	MPST	6760	256	1107	3.20638	7.15513	2.23153
ENSG00000128311	TST	1915	32	184	1.41482	4.19823	2.96731
ENSG00000128335	APOL2	3477	166	921	4.04226	11.5737	2.86317
ENSG00000128340	RAC2	2532	175	823	5.85188	14.2021	2.42693
ENSG00000128342	LIF	3969	213	840	4.54381	9.2473	2.03514
ENSG00000128563	PRKRIP1	3696	138	540	3.16132	6.38379	2.01934
ENSG00000128591	FLNC	9280	1568	9025	14.306	42.4929	2.97028
ENSG00000128602	SMO	4311	67	289	1.31589	2.92912	2.22597
ENSG00000128604	IRF5	4375	27	123	0.522525	1.22841	2.35091
ENSG00000128645	HOXD1	2028	33	141	1.37774	3.03786	2.20496
ENSG00000128739	SNRPN	3488	7	57	0.169919	0.714028	4.20216
ENSG00000128928	IVD	6855	389	1711	4.80467	10.9058	2.26984
ENSG00000128965	CHAC1	2051	21	92	0.866912	1.95992	2.26081
ENSG00000129187	DCTD	3466	400	1921	9.77131	24.2167	2.47835
ENSG00000129219	PLD2	4888	198	799	3.42969	7.14221	2.08246
ENSG00000129250	KIF1C	8580	585	2772	5.77284	14.1164	2.4453
ENSG00000129347	KRI1	4260	141	916	2.8024	9.39513	3.35252
ENSG00000129355	CDKN2D	1503	14	110	0.788661	3.19779	4.05471
ENSG00000129749	CHRNA10	2703	19	89	0.595153	1.43867	2.41731
ENSG00000129911	KLF16	2954	64	353	1.83439	5.22133	2.84636
ENSG00000129933	MAU2	11162	594	3193	4.50574	12.499	2.77401
ENSG00000129968	ABHD17A	6139	255	2028	3.51693	14.434	4.10415
ENSG00000130005	GAMT	1739	22	137	1.07114	3.44221	3.21361
ENSG00000130066	SAT1	2498	1370	6390	46.4354	111.77	2.407
ENSG00000130158	DOCK6	12435	553	2523	3.76531	8.8652	2.35444
ENSG00000130159	ECSIT	2370	74	373	2.64365	6.87666	2.60119
ENSG00000130165	ELOF1	4173	93	627	1.88693	6.56502	3.47921
ENSG00000130173	ANGPTL8	945	18	70	1.61273	3.23656	2.00688
ENSG00000130175	PRKCSH	5166	497	2247	8.1456	19.0049	2.33315
ENSG00000130204	TOMM40	3610	206	939	4.83149	11.3652	2.35231
ENSG00000130244	FAM98C	4598	80	333	1.47313	3.16441	2.14808
ENSG00000130255	RPL36	2272	169	1920	6.29796	36.9241	5.86287
ENSG00000130304	SLC27A1	8249	299	1238	3.06896	6.55747	2.13671
ENSG00000130311	DDA1	4596	392	1784	7.2215	16.9602	2.34857
ENSG00000130313	PGLS	2847	61	307	1.81411	4.71159	2.59719
ENSG00000130332	LSM7	1698	40	245	1.99454	6.30442	3.16083
ENSG00000130382	MLLT1	2164	144	716	5.63413	14.4568	2.56594
ENSG00000130479	MAP1S	5040	271	1243	4.55261	10.776	2.367
ENSG00000130511	SSBP4	2974	122	759	3.47328	11.1511	3.21054
ENSG00000130520	LSM4	3029	170	700	4.75194	10.0975	2.12493
ENSG00000130522	JUND	1870	347	1857	15.7112	43.3897	2.76171
ENSG00000130529	TRPM4	6604	287	1204	3.67956	7.96593	2.16491
ENSG00000130589	HELZ2	12066	388	2040	2.72264	7.38727	2.71328
ENSG00000130612	CYP2G1P	2511	11	60	0.370909	1.04405	2.81484
ENSG00000130669	PAK4	7118	352	1688	4.18703	10.3617	2.47472
ENSG00000130702	LAMA5	14705	1668	9471	9.604	28.1415	2.93019
ENSG00000130703	OSBPL2	4424	461	1946	8.82281	19.2196	2.1784
ENSG00000130714	POMT1	6084	124	600	1.72565	4.30902	2.49704
ENSG00000130717	UCK1	2688	63	389	1.98442	6.3232	3.18643
ENSG00000130725	UBE2M	1831	246	1170	11.3754	27.9199	2.45441
ENSG00000130731	METTL26	1820	96	432	4.46602	10.3712	2.32225
ENSG00000130734	ATG4D	2278	77	500	2.86193	9.59032	3.351
ENSG00000130748	TMEM160	663	18	131	2.29869	8.63326	3.75573
ENSG00000130758	MAP3K10	4566	109	672	2.02121	6.43058	3.18155
ENSG00000130787	HIP1R	7102	389	1629	4.63757	10.0221	2.16106
ENSG00000130810	PPAN	3689	15	66	0.344274	0.781722	2.27064
ENSG00000130811	EIF3G	3598	165	1010	3.88279	12.2653	3.15888
ENSG00000130827	PLXNA3	7577	607	2914	6.78286	16.8039	2.4774
ENSG00000131015	ULBP2	1349	36	148	2.2595	4.79365	2.12156
ENSG00000131067	GGT7	2966	187	1410	5.33816	20.7714	3.89111
ENSG00000131143	COX4I1	4792	125	654	2.20859	5.96318	2.7
ENSG00000131165	CHMP1A	3208	340	1709	8.97358	23.2769	2.59393
ENSG00000131188	PRR7	1768	104	552	4.98049	13.6419	2.73906
ENSG00000131408	NR1H2	3753	265	1289	5.97845	15.0069	2.51017
ENSG00000131435	PDLIM4	3192	226	1063	5.99469	14.5508	2.42728
ENSG00000131462	TUBG1	2411	219	951	7.69074	17.2346	2.24095
ENSG00000131469	RPL27	2026	1021	4074	42.6685	87.8615	2.05916
ENSG00000131584	ACAP3	8809	237	1844	2.27794	9.14642	4.01521
ENSG00000131591	C1orf159	6322	172	756	2.30354	5.22497	2.26824
ENSG00000131634	TMEM204	2047	53	225	2.1922	4.80266	2.1908
ENSG00000131653	TRAF7	4489	389	2198	7.33705	21.3941	2.91591
ENSG00000131721	RHOXF2	1309	2	8	0.129363	0.267034	2.06422
ENSG00000131748	STARD3	5160	403	2229	6.61267	18.8746	2.85431
ENSG00000131759	RARA	3930	347	1388	7.47581	15.4317	2.06422
ENSG00000131797	CLUHP3	4025	127	546	2.67152	5.92712	2.21863
ENSG00000131828	PDHA1	4493	145	632	2.73245	6.14607	2.24929
ENSG00000131899	LLGL1	6616	550	3208	7.03864	21.1863	3.01001
ENSG00000131910	NR0B2	1156	1	7	0.0732425	0.26458	3.61238
ENSG00000132003	ZSWIM4	4713	333	1599	5.9823	14.8241	2.47799
ENSG00000132004	FBXW9	2114	73	373	2.92374	7.7094	2.63683
ENSG00000132017	DCAF15	2954	144	749	4.12737	11.0787	2.6842
ENSG00000132024	CC2D1A	5039	221	1473	3.71338	12.7725	3.43958
ENSG00000132153	DHX30	7735	498	2425	5.45118	13.6984	2.51292
ENSG00000132361	CLUH	6900	451	2740	5.53412	17.3508	3.13523
ENSG00000132507	EIF5A	2807	1140	6585	34.3862	102.501	2.98089
ENSG00000132510	KDM6B	7258	251	994	2.92805	5.98393	2.04366
ENSG00000132535	DLG4	5746	653	3743	9.62208	28.4624	2.95803
ENSG00000132631	SCP2D1	664	2	8	0.255025	0.526428	2.06422
ENSG00000132635	PCED1A	2341	158	928	5.71448	17.3206	3.031
ENSG00000132793	LPIN3	4565	282	1432	5.23034	13.7063	2.62053
ENSG00000132881	CPLANE2	1545	21	91	1.15083	2.57353	2.23624
ENSG00000133243	BTBD2	5505	281	2003	4.32186	15.8979	3.6785
ENSG00000133247	KMT5C	4775	53	279	0.939775	2.55298	2.71659
ENSG00000133250	ZNF414	1858	39	215	1.77722	5.05603	2.84492
ENSG00000133275	CSNK1G2	4229	371	3329	7.42775	34.3948	4.63058
ENSG00000133316	WDR74	4247	110	467	2.19296	4.80454	2.19089
ENSG00000133460	SLC2A11	8864	103	456	0.98385	2.24777	2.28467
ENSG00000133612	AGAP3	11032	434	2285	3.33086	9.05	2.71702
ENSG00000133619	KRBA1	5336	117	519	1.85648	4.2498	2.28916
ENSG00000133895	MEN1	4246	393	1524	7.83671	15.6827	2.00119
ENSG00000134030	CTIF	8100	377	1661	3.94074	8.95986	2.27365
ENSG00000134072	CAMK1	2720	15	65	0.466921	1.04415	2.23624
ENSG00000134326	CMPK2	4288	1	10	0.0197454	0.101897	5.16054
ENSG00000134453	RBM17	6419	374	1624	4.93316	11.0544	2.24084
ENSG00000134463	ECHDC3	2185	34	155	1.31749	3.09954	2.3526
ENSG00000134575	ACP2	3484	226	918	5.49227	11.5128	2.09619
ENSG00000134590	RTL8C	1244	337	1434	22.9367	50.3669	2.19591
ENSG00000134684	YARS1	8210	602	2342	6.20833	12.4641	2.00764
ENSG00000134884	ARGLU1	4074	643	3784	13.3632	40.5833	3.03694
ENSG00000135439	AGAP2	5292	89	364	1.42394	3.00537	2.1106
ENSG00000135596	MICAL1	7056	423	2395	5.07578	14.8308	2.92187
ENSG00000135604	STX11	1926	18	83	0.791293	1.88295	2.37958
ENSG00000135617	PRADC1	1407	8	96	0.481412	2.98122	6.19265
ENSG00000135624	CCT7	3585	395	1553	9.32887	18.9278	2.02894
ENSG00000135631	RAB11FIP5	5932	535	2295	7.63614	16.9043	2.21373
ENSG00000135637	CCDC142	4897	119	508	2.05749	4.53263	2.20299
ENSG00000135686	KLHL36	9995	524	2136	4.43884	9.3376	2.10361
ENSG00000135723	FHOD1	5407	163	878	2.55242	7.09504	2.77973
ENSG00000135924	DNAJB2	5886	186	772	2.67556	5.73078	2.1419
ENSG00000135930	EIF4E2	7177	240	933	2.83132	5.68009	2.00616
ENSG00000135940	COX5B	1441	75	383	4.40675	11.6132	2.63532
ENSG00000136295	TTYH3	6129	1467	7642	20.2657	54.4796	2.68827
ENSG00000136352	NKX2-1	3160	31	128	0.830608	1.76986	2.13081
ENSG00000136371	MTHFS	1633	4	41	0.207393	1.09702	5.28956
ENSG00000136378	ADAMTS7	7730	130	995	1.42392	5.6242	3.9498
ENSG00000136444	RSAD1	4198	323	1434	6.5145	14.9253	2.29109
ENSG00000136457	CHAD	1802	46	188	2.16135	4.55848	2.10909
ENSG00000136463	TACO1	2315	70	292	2.56017	5.51123	2.15268
ENSG00000136717	BIN1	6929	112	770	1.36858	4.85553	3.54787
ENSG00000136807	CDK9	3000	396	1724	11.1762	25.1092	2.24666
ENSG00000136830	NIBAN2	4629	1295	5251	23.6867	49.5646	2.09251
ENSG00000136840	ST6GALNAC4	2630	154	947	4.95777	15.733	3.1734
ENSG00000136856	SLC2A8	3924	75	292	1.61828	3.2514	2.00917
ENSG00000136877	FPGS	4040	204	1148	4.27533	12.4159	2.90407
ENSG00000136878	USP20	5511	195	1184	2.99589	9.38724	3.13338
ENSG00000137106	GRHPR	7226	281	1099	3.29253	6.64533	2.01831
ENSG00000137166	FOXP4	6170	479	1894	6.57312	13.4126	2.04052
ENSG00000137221	TJAP1	5655	321	1540	4.80611	11.8988	2.47578
ENSG00000137312	FLOT1	3186	372	1491	9.88595	20.4479	2.06838
ENSG00000137331	IER3	1356	535	2428	33.4053	78.2359	2.34202
ENSG00000137409	MTCH1	3126	639	3319	17.3075	46.3911	2.68041
ENSG00000137441	FGFBP2	1250	2	11	0.135469	0.384503	2.8383
ENSG00000137802	MAPKBP1	10357	546	2219	4.46355	9.36139	2.0973
ENSG00000137818	RPLP1	2993	860	5249	24.3284	76.6279	3.14973
ENSG00000137841	PLCB2	7350	698	3421	8.04062	20.3368	2.52926
ENSG00000137880	GCHFR	1529	24	96	1.329	2.74335	2.06422
ENSG00000138073	PREB	3221	173	987	4.54754	13.3888	2.9442
ENSG00000138107	ACTR1A	4341	550	2239	10.7274	22.5362	2.10081
ENSG00000138326	RPS24	4880	992	4388	17.2113	39.2883	2.28271
ENSG00000138834	MAPK8IP3	10285	531	4979	4.37131	21.1522	4.83886
ENSG00000139194	RBP5	1369	53	216	3.27788	6.89393	2.10317
ENSG00000139613	SMARCC2	8555	980	4109	9.69901	20.9862	2.16374
ENSG00000139625	MAP3K12	7150	395	2014	4.67748	12.3075	2.63122
ENSG00000139636	LMBR1L	5462	466	2416	7.22363	19.3269	2.67551
ENSG00000139645	ANKRD52	8820	2142	8487	20.5623	42.0438	2.0447
ENSG00000139725	RHOF	6177	48	297	0.657938	2.10085	3.19309
ENSG00000139880	CDH24	3748	525	2386	11.8599	27.8156	2.34534
ENSG00000139998	RAB15	4379	269	1121	5.20114	11.1853	2.15055
ENSG00000140264	SERF2	7347	213	2180	2.45466	12.9647	5.28168
ENSG00000140400	MAN2C1	8557	304	2785	3.00797	14.2207	4.72767
ENSG00000140474	ULK3	3516	198	937	4.76801	11.6441	2.44214
ENSG00000140521	POLG	5529	242	1452	3.70587	11.4746	3.09633
ENSG00000140553	UNC45A	7498	262	1272	2.95854	7.41239	2.50542
ENSG00000140564	FURIN	4661	913	3695	16.5849	34.638	2.08852
ENSG00000140859	KIFC3	7552	365	1984	4.09216	11.4788	2.80507
ENSG00000140876	NUDT7	1502	6	35	0.338223	1.01816	3.01032
ENSG00000140939	NOL3	2997	87	372	2.45784	5.42342	2.20658
ENSG00000140983	RHOT2	5174	246	1681	4.02559	14.1957	3.52637
ENSG00000140990	NDUFB10	1070	81	337	6.40948	13.7614	2.14704
ENSG00000140995	DEF8	6565	198	1211	2.55359	8.05984	3.15627
ENSG00000141002	TCF25	5995	543	3737	7.66888	27.2365	3.55156
ENSG00000141084	RANBP10	6401	340	1487	4.49731	10.1503	2.25698
ENSG00000141098	GFOD2	7397	204	832	2.33505	4.91456	2.10469
ENSG00000141258	SGSM2	9771	524	3430	4.5406	15.3381	3.37799
ENSG00000141295	SCRN2	3043	136	626	3.78406	8.98854	2.37537
ENSG00000141456	PELP1	4967	290	1203	4.94339	10.5825	2.14074
ENSG00000141480	ARRB2	4372	140	711	2.71125	7.10569	2.62082
ENSG00000141503	MINK1	7817	904	5994	9.79151	33.5038	3.42172
ENSG00000141504	SAT2	1643	43	304	2.21591	8.08449	3.64839
ENSG00000141522	ARHGDIA	2903	281	2282	8.1956	34.3467	4.19088
ENSG00000141524	TMC6	8669	243	1468	2.37333	7.39901	3.11756
ENSG00000141526	SLC16A3	8995	231	1959	2.17436	9.51591	4.37641
ENSG00000141551	CSNK1D	11024	1377	7146	10.5759	28.3231	2.67809
ENSG00000141562	NARF	7939	207	863	2.20763	4.74965	2.15147
ENSG00000141564	RPTOR	9389	466	1892	4.20231	8.80478	2.09523
ENSG00000141569	TRIM65	3906	123	849	2.66621	9.49713	3.56203
ENSG00000141577	CEP131	3966	109	768	2.32699	8.46107	3.63605
ENSG00000141696	P3H4	3740	137	534	3.10149	6.23859	2.01148
ENSG00000141698	NT5C3B	2836	175	948	5.2246	14.6056	2.79554
ENSG00000141736	ERBB2	10321	470	1913	3.85565	8.0986	2.10045
ENSG00000141741	MIEN1	2292	131	558	4.83925	10.6374	2.19816
ENSG00000141753	IGFBP4	2211	1097	5739	42.0087	113.413	2.69976
ENSG00000141756	FKBP10	4269	760	3502	15.0733	35.8432	2.37792
ENSG00000141759	TXNL4A	3175	117	474	3.12006	6.52306	2.09068
ENSG00000141933	TPGS1	3840	18	92	0.396883	1.04682	2.63761
ENSG00000141959	PFKL	8926	191	1189	1.81175	5.82025	3.21251
ENSG00000141965	FEM1A	3844	2	14	0.0440522	0.159133	3.61238
ENSG00000141985	SH3GL1	3685	416	2556	9.55822	30.3068	3.17076
ENSG00000141994	DUS3L	3642	83	349	1.92957	4.18699	2.16992
ENSG00000142002	DPP9	8324	709	2981	7.21166	15.6476	2.16976
ENSG00000142102	PGGHG	5260	164	1256	2.63985	10.4333	3.95222
ENSG00000142173	COL6A2	5386	1036	5629	16.286	45.6648	2.80393
ENSG00000142185	TRPM2	6705	126	513	1.59108	3.34299	2.10108
ENSG00000142186	SCYL1	4282	395	2529	7.81037	25.8059	3.30406
ENSG00000142207	URB1	11461	440	1730	3.25051	6.59539	2.02903
ENSG00000142208	AKT1	10838	693	2850	5.41384	11.4898	2.1223
ENSG00000142303	ADAMTS10	5739	126	493	1.8589	3.75342	2.01917
ENSG00000142327	RNPEPL1	7767	178	883	1.94039	4.96734	2.55998
ENSG00000142330	CAPN10	7474	114	621	1.29144	3.63041	2.81114
ENSG00000142409	ZNF787	3674	69	602	1.59012	7.15936	4.50239
ENSG00000142453	CARM1	4162	355	1551	7.22183	16.2827	2.25465
ENSG00000142534	RPS11	1390	992	5006	60.4252	157.359	2.6042
ENSG00000142546	NOSIP	4367	369	2062	7.15426	20.6311	2.88375
ENSG00000142655	PEX14	2995	100	512	2.82699	7.46947	2.6422
ENSG00000142657	PGD	3171	193	1155	5.15326	15.9149	3.08831
ENSG00000142676	RPL11	1987	788	3670	33.5776	80.7021	2.40345
ENSG00000142733	MAP3K6	4951	103	436	1.76143	3.84778	2.18446
ENSG00000142765	SYTL1	5575	84	380	1.27572	2.97821	2.33453
ENSG00000142784	WDTC1	6010	600	2384	8.45275	17.332	2.05046
ENSG00000142798	HSPG2	17694	1516	7775	7.25428	19.1996	2.64665
ENSG00000142910	TINAGL1	5925	397	1679	5.67314	12.3817	2.18251
ENSG00000142937	RPS8	2847	1555	6448	46.2449	98.9588	2.13988
ENSG00000143256	PFDN2	677	64	307	8.0041	19.8137	2.47545
ENSG00000143258	USP21	3764	193	898	4.34139	10.4242	2.40112
ENSG00000143303	METTL25B	3169	88	473	2.35116	6.52162	2.77379
ENSG00000143373	ZNF687	6349	320	1437	4.26743	9.88936	2.31741
ENSG00000143382	ADAMTSL4	6393	269	1202	3.56261	8.21517	2.30594
ENSG00000143387	CTSK	1887	83	375	3.72415	8.68313	2.33157
ENSG00000143537	ADAM15	6585	426	1828	5.47741	12.1293	2.21443
ENSG00000143543	JTB	1496	292	1176	16.5262	34.3473	2.07836
ENSG00000143553	SNAPIN	1544	65	377	3.56441	10.6687	2.99312
ENSG00000143570	SLC39A1	3246	521	2029	13.5897	27.3118	2.00974
ENSG00000143641	GALNT2	7944	418	1923	4.45511	10.5769	2.3741
ENSG00000143740	SNAP47	6542	184	733	2.38138	4.89565	2.0558
ENSG00000143774	GUK1	4725	286	2026	5.1249	18.735	3.65569
ENSG00000143811	PYCR2	3539	92	547	2.20104	6.75342	3.06828
ENSG00000143845	ETNK2	4648	61	356	1.11118	3.34658	3.01173
ENSG00000143862	ARL8A	1973	190	806	8.15357	17.8494	2.18916
ENSG00000144579	CTDSP1	4727	205	861	3.67189	7.95856	2.16743
ENSG00000144589	STK11IP	5694	148	827	2.20072	6.34607	2.88363
ENSG00000144711	IQSEC1	6883	382	1897	4.69902	12.0422	2.56271
ENSG00000145014	TMEM44	4561	444	2052	8.24222	19.6578	2.38501
ENSG00000145029	NICN1	2929	93	364	2.68834	5.42999	2.01983
ENSG00000145214	DGKQ	4970	94	715	1.60137	6.28589	3.92531
ENSG00000145247	OCIAD2	2483	98	407	3.34172	7.162	2.14321
ENSG00000145592	RPL37	8153	897	6417	9.31529	34.3899	3.69177
ENSG00000145901	TNIP1	6145	915	3883	12.6073	27.6097	2.18999
ENSG00000145919	BOD1	2018	71	325	2.97892	7.03686	2.36222
ENSG00000146067	FAM193B	5804	445	2334	6.49163	17.5707	2.70668
ENSG00000146083	RNF44	5660	458	1777	6.85126	13.7179	2.00225
ENSG00000146232	NFKBIE	2556	117	572	3.87567	9.77804	2.52293
ENSG00000146386	ABRACL	1200	35	173	2.46949	6.29915	2.55078
ENSG00000146556	WASH2P	3043	41	245	1.14078	3.51788	3.08374
ENSG00000146707	POMZP3	1861	56	303	2.54779	7.11399	2.79222
ENSG00000146826	TRAPPC14	3255	91	607	2.36707	8.14807	3.44225
ENSG00000146830	GIGYF1	6709	279	1645	3.52101	10.7133	3.04269
ENSG00000146834	MEPCE	3412	128	518	3.17631	6.63342	2.08841
ENSG00000147130	ZMYM3	6916	480	1862	5.87635	11.7636	2.00186
ENSG00000147144	CCDC120	5439	107	667	1.66566	5.35826	3.2169
ENSG00000147164	SNX12	2378	320	1442	11.3936	26.4954	2.32547
ENSG00000147437	GNRH1	1762	28	123	1.34547	3.05011	2.26695
ENSG00000147439	BIN3	5072	81	408	1.35216	3.51478	2.59939
ENSG00000148291	SURF2	1008	26	108	2.18391	4.68145	2.14361
ENSG00000148296	SURF6	2684	42	233	1.32492	3.79306	2.86287
ENSG00000148303	RPL7A	2242	1180	5821	44.5623	113.443	2.54572
ENSG00000148331	ASB6	2330	110	618	3.99722	11.5891	2.89929
ENSG00000148334	PTGES2	3039	120	744	3.34327	10.6969	3.19954
ENSG00000148341	SH3GLB2	6814	367	2414	4.56021	15.4793	3.39443
ENSG00000148343	MIGA2	6302	166	1483	2.23024	10.282	4.61029
ENSG00000148362	PAXX	1367	56	501	3.46849	16.0135	4.61684
ENSG00000148377	IDI2	1359	7	35	0.436114	1.12529	2.58027
ENSG00000148384	INPP5E	3394	183	800	4.56521	10.299	2.25598
ENSG00000148399	DPH7	4475	162	826	3.06509	8.06499	2.63124
ENSG00000148803	FUOM	1274	17	72	1.1298	2.46933	2.18564
ENSG00000148824	MTG1	4095	164	660	3.39087	7.04218	2.0768
ENSG00000148908	RGS10	1252	204	873	13.7958	30.4668	2.20841
ENSG00000149091	DGKZ	10849	893	5526	6.9692	22.2555	3.19341
ENSG00000149115	TNKS1BP1	7149	526	2901	6.22962	17.7304	2.84615
ENSG00000149182	ARFGAP2	5920	346	1484	4.94852	10.9529	2.21337
ENSG00000149260	CAPN5	6166	822	3239	11.2873	22.9522	2.03346
ENSG00000149480	MTA2	4236	580	2323	11.5929	23.9613	2.06689
ENSG00000149499	EML3	5490	235	1833	3.62424	14.5884	4.02523
ENSG00000149541	B3GAT3	2428	167	820	5.82357	14.7565	2.53392
ENSG00000149577	SIDT2	9061	215	893	2.00902	4.30618	2.14343
ENSG00000149634	SPATA25	757	13	64	1.45401	3.69403	2.54058
ENSG00000149743	TRPT1	2210	105	560	4.02271	11.0717	2.75229
ENSG00000149761	NUDT22	3721	56	395	1.27424	4.63825	3.64003
ENSG00000149782	PLCB3	4964	581	3041	9.90982	26.7671	2.70107
ENSG00000149809	TM7SF2	3408	150	703	3.7266	9.01307	2.41858
ENSG00000149823	VPS51	4878	191	949	3.31522	8.50044	2.56406
ENSG00000149923	PPP4C	2734	162	1223	5.01693	19.5454	3.89589
ENSG00000149930	TAOK2	9058	431	2085	4.02871	10.0575	2.49646
ENSG00000149932	TMEM219	2428	180	802	6.2769	14.4325	2.29931
ENSG00000150779	TIMM8B	1166	24	141	1.74275	5.28369	3.03182
ENSG00000150990	DHX37	6618	184	784	2.35403	5.17614	2.19884
ENSG00000150991	UBC	3898	812	3716	17.6374	41.6534	2.36165
ENSG00000151176	PLBD2	3033	255	1235	7.11851	17.7915	2.49932
ENSG00000151365	THRSP	1174	6	25	0.432717	0.930441	2.15023
ENSG00000151502	VPS26B	6483	193	804	2.52059	5.41872	2.14978
ENSG00000152082	MZT2B	1815	29	236	1.35283	5.68136	4.19962
ENSG00000152117	SMPD4BP	4249	210	877	4.1846	9.0184	2.15514
ENSG00000152795	HNRNPDL	5209	825	3287	13.4098	27.5716	2.05609
ENSG00000153291	SLC25A27	3366	89	396	2.23871	5.14041	2.29615
ENSG00000153443	UBALD1	3619	92	540	2.15239	6.51962	3.02902
ENSG00000154144	TBRG1	6620	222	1086	2.83933	7.16785	2.52448
ENSG00000154222	CC2D1B	7491	625	2580	7.06418	15.0486	2.13027
ENSG00000154370	TRIM11	8522	247	1316	2.45401	6.74732	2.7495
ENSG00000154485	MMP21	1919	10	44	0.441211	1.00183	2.27064
ENSG00000154767	XPC	4798	145	584	2.55876	5.31826	2.07845
ENSG00000154803	FLCN	9786	419	1710	3.62518	7.63498	2.10609
ENSG00000154832	CXXC1	4319	157	615	3.07778	6.2217	2.02149
ENSG00000155256	ZFYVE27	4031	386	2043	8.10766	22.1448	2.73135
ENSG00000155287	SLC25A28	1752	107	572	5.17096	14.2652	2.75872
ENSG00000155366	RHOC	4028	668	3407	14.0413	36.9572	2.63203
ENSG00000155428	TRIM74	1471	7	30	0.402909	0.891098	2.21166
ENSG00000156381	ANKRD9	2133	49	488	1.94503	9.99645	5.13948
ENSG00000156482	RPL30	4027	249	1245	5.23527	13.5084	2.58027
ENSG00000156587	UBE2L6	2197	117	490	4.50897	9.74502	2.16125
ENSG00000156711	MAPK13	2738	110	489	3.40158	7.80355	2.2941
ENSG00000156858	PRR14	3860	176	864	3.86053	9.7801	2.53336
ENSG00000156860	FBRS	7218	354	3120	4.15248	18.8866	4.54828
ENSG00000156873	PHKG2	7502	201	833	2.26851	4.8516	2.13867
ENSG00000157191	NECAP2	5559	532	2198	8.10282	17.2762	2.13212
ENSG00000157350	ST3GAL2	6287	511	1982	6.88175	13.7745	2.0016
ENSG00000157353	FCSK	7405	148	729	1.69222	4.30149	2.54192
ENSG00000157637	SLC38A10	7716	336	1628	3.68696	9.2189	2.50041
ENSG00000157881	PANK4	5079	154	716	2.56722	6.15959	2.39932
ENSG00000158050	DUSP2	1932	3	13	0.131473	0.294004	2.23624
ENSG00000158062	UBXN11	4704	65	287	1.16995	2.66582	2.27858
ENSG00000158106	RHPN1	4172	90	484	1.8265	5.06895	2.77523
ENSG00000158286	RNF207	6585	211	1161	2.71299	7.70359	2.83952
ENSG00000158373	H2BC5	898	45	231	4.24285	11.2396	2.64908
ENSG00000158457	TSPAN33	2496	8	37	0.271373	0.6477	2.38675
ENSG00000158526	TSR2	1534	44	270	2.42856	7.69051	3.1667
ENSG00000158555	GDPD5	9867	385	1607	3.30367	7.11619	2.15402
ENSG00000158604	TMED4	3769	445	1789	9.99667	20.7396	2.07466
ENSG00000158669	GPAT4	7939	437	1739	4.66055	9.57085	2.05359
ENSG00000158715	SLC45A3	3702	105	590	2.40145	6.96358	2.89973
ENSG00000158717	RNF166	4394	112	481	2.15814	4.78302	2.21627
ENSG00000158773	USF1	2336	249	1049	9.02501	19.6209	2.17406
ENSG00000158792	SPATA2L	2482	42	182	1.43274	3.20396	2.23624
ENSG00000158805	ZNF276	7427	155	795	1.76701	4.67703	2.64686
ENSG00000158828	PINK1	4836	101	533	1.7683	4.81568	2.72334
ENSG00000158850	B4GALT3	3419	309	1251	7.6521	15.9873	2.08927
ENSG00000158863	FHIP2B	8278	348	2051	3.55939	10.8257	3.04146
ENSG00000158941	CCAR2	6534	271	1111	3.51165	7.42937	2.11563
ENSG00000159069	FBXW5	3252	305	2259	7.94092	30.3517	3.82219
ENSG00000159186	ATP5POP1	636	1	7	0.133126	0.480903	3.61238
ENSG00000159335	PTMS	1473	270	2580	15.5197	76.5304	4.93119
ENSG00000159348	CYB5R1	4504	128	661	2.40621	6.41239	2.66494
ENSG00000159516	SPRR2G	568	1	4	0.149064	0.307701	2.06422
ENSG00000159720	ATP6V0D1	8212	205	982	2.11362	5.22492	2.47203
ENSG00000159761	C16orf86	1789	12	53	0.567927	1.29444	2.27924
ENSG00000159792	PSKH1	3977	275	1080	5.85462	11.8655	2.02669
ENSG00000159840	ZYX	3482	845	3483	20.547	43.706	2.12712
ENSG00000159958	TNFRSF13C	926	16	105	1.46295	4.95445	3.38661
ENSG00000160014	CALM3	3667	940	4266	21.7039	50.8308	2.34201
ENSG00000160051	IQCC	2293	37	162	1.36621	3.08694	2.25948
ENSG00000160058	BSDC1	6275	474	1881	6.39567	13.0976	2.04789
ENSG00000160072	ATAD3B	7748	172	1466	1.87958	8.26725	4.39846
ENSG00000160075	SSU72	5428	271	1323	4.22718	10.6497	2.51934
ENSG00000160087	UBE2J2	4712	306	1923	5.49841	17.8316	3.24305
ENSG00000160113	NR2F6	2676	156	772	4.93583	12.6052	2.55381
ENSG00000160200	CBS	6833	136	564	1.68519	3.60649	2.14011
ENSG00000160209	PDXK	11905	563	2706	4.00406	9.93151	2.48036
ENSG00000160211	G6PD	3709	527	2067	12.0303	24.3501	2.02407
ENSG00000160221	GATD3	3108	167	676	4.54943	9.50348	2.08894
ENSG00000160226	CFAP410	6063	27	132	0.377049	0.951269	2.52293
ENSG00000160256	SLX9	1402	37	191	2.23447	5.95254	2.66396
ENSG00000160271	RALGDS	8261	346	1537	3.54621	8.12939	2.29242
ENSG00000160285	LSS	7238	360	2026	4.21119	12.2303	2.90424
ENSG00000160293	VAV2	5682	194	839	2.89082	6.45175	2.2318
ENSG00000160294	MCM3AP	9353	510	2270	4.61679	10.6045	2.29695
ENSG00000160305	DIP2A	13718	786	3360	4.85124	10.702	2.20603
ENSG00000160326	SLC2A6	3540	88	573	2.10475	7.07242	3.36022
ENSG00000160360	GPSM1	4945	154	1559	2.63679	13.7752	5.22421
ENSG00000160404	TOR2A	3802	126	556	2.80595	6.38969	2.27719
ENSG00000160408	ST6GALNAC6	5309	184	899	2.93445	7.39884	2.52137
ENSG00000160410	SHKBP1	3936	730	3122	15.7032	34.6573	2.20702
ENSG00000160445	ZER1	4370	581	2467	11.2568	24.6663	2.19123
ENSG00000160447	PKN3	3375	211	861	5.29334	11.1467	2.1058
ENSG00000160469	BRSK1	3841	210	951	4.6291	10.8182	2.33699
ENSG00000160570	DEDD2	2631	166	709	5.34206	11.7745	2.20411
ENSG00000160633	SAFB	7036	258	1293	3.10467	8.02952	2.58627
ENSG00000160685	ZBTB7B	4243	307	1265	6.12614	13.0267	2.12641
ENSG00000160688	FLAD1	4019	102	469	2.14884	5.09884	2.37284
ENSG00000160741	CRTC2	3612	498	2143	11.6735	25.9234	2.22069
ENSG00000160789	LMNA	6985	740	3682	8.96988	23.0321	2.56772
ENSG00000160796	NBEAL2	9819	865	4299	7.45882	19.1301	2.56476
ENSG00000160813	PPP1R35	1187	15	126	1.06995	4.63806	4.33486
ENSG00000160877	NACC1	4474	623	3241	11.79	31.6519	2.68464
ENSG00000160888	IER2	3072	90	707	2.48052	10.0558	4.05389
ENSG00000160917	CPSF4	4250	95	487	1.89259	5.00676	2.64546
ENSG00000160948	VPS28	3738	244	1782	5.52678	20.8298	3.76889
ENSG00000160949	TONSL	7078	199	1400	2.38048	8.6424	3.63053
ENSG00000160953	PWWP3A	10249	320	1481	2.64356	6.31379	2.38836
ENSG00000160957	RECQL4	4241	223	977	4.45203	10.0657	2.26092
ENSG00000160959	LRRC14	6131	287	1182	3.96344	8.4237	2.12535
ENSG00000160972	PPP1R16A	5414	192	846	3.00265	6.82761	2.27387
ENSG00000161010	MRNIP	9193	423	2157	3.89587	10.252	2.63151
ENSG00000161011	SQSTM1	7664	681	3521	7.52338	20.0737	2.66818
ENSG00000161013	MGAT4B	5495	887	3921	13.6671	31.1778	2.28123
ENSG00000161016	RPL8	2159	1233	10454	48.3539	211.566	4.37537
ENSG00000161036	LRWD1	5926	64	495	0.914407	3.64973	3.99136
ENSG00000161091	MFSD12	5277	380	2269	6.09702	18.7873	3.08139
ENSG00000161179	YDJC	1754	84	579	4.05481	14.4233	3.55709
ENSG00000161202	DVL3	6090	1969	8309	27.3747	59.614	2.1777
ENSG00000161542	PRPSAP1	6939	219	922	2.6722	5.80565	2.17261
ENSG00000161618	ALDH16A1	4643	81	385	1.47709	3.62309	2.45285
ENSG00000161642	ZNF385A	3179	367	1824	9.77455	25.0698	2.5648
ENSG00000161653	NAGS	2822	116	484	3.48034	7.49385	2.15319
ENSG00000161671	EMC10	3229	231	1034	6.05711	13.9917	2.30996
ENSG00000161677	JOSD2	1514	54	311	3.01988	8.97535	2.97209
ENSG00000161681	SHANK1	7567	691	3219	7.73171	18.5872	2.40402
ENSG00000161714	PLCD3	6750	459	2200	5.75745	14.2408	2.47346
ENSG00000161847	RAVER1	4892	99	505	1.71344	4.51047	2.6324
ENSG00000161904	LEMD2	6788	318	1257	3.96649	8.09115	2.03988
ENSG00000161914	ZNF653	3301	27	125	0.692531	1.65456	2.38914
ENSG00000161956	SENP3	3669	47	184	1.0846	2.19122	2.0203
ENSG00000161960	EIF4A1	5316	95	430	1.51307	3.53427	2.33583
ENSG00000161996	WDR90	10534	208	874	1.67183	3.62522	2.16842
ENSG00000162004	CCDC78	4147	15	70	0.306252	0.737532	2.40825
ENSG00000162066	AMDHD2	4366	25	155	0.484817	1.55119	3.19954
ENSG00000162144	CYB561A3	10597	136	555	1.08662	2.28837	2.10596
ENSG00000162244	RPL29	1912	1395	6262	61.7743	143.101	2.31651
ENSG00000162302	RPS6KA4	3807	220	1078	4.89284	12.3724	2.52867
ENSG00000162341	TPCN2	6130	264	1121	3.6464	7.99028	2.19128
ENSG00000162458	FBLIM1	4716	528	2300	9.47941	21.3094	2.24796
ENSG00000162517	PEF1	2775	157	670	4.79025	10.5494	2.20227
ENSG00000162522	KIAA1522	5965	1032	4108	14.6484	30.091	2.05422
ENSG00000162585	FAAP20	10712	145	642	1.14609	2.61867	2.28488
ENSG00000162642	C1orf52	3417	226	879	5.59996	11.2399	2.00713
ENSG00000162650	ATXN7L2	5232	106	441	1.71538	3.68288	2.14698
ENSG00000162804	SNED1	13592	96	424	0.598011	1.36301	2.27924
ENSG00000162817	C1orf115	3413	127	495	3.15057	6.33703	2.01139
ENSG00000162878	PKDCC	3925	41	180	0.884434	2.00378	2.26561
ENSG00000162910	MRPL55	1886	15	109	0.673396	2.52523	3.75
ENSG00000163013	FBXO41	8104	333	1365	3.47909	7.35953	2.11536
ENSG00000163346	PBXIP1	3851	198	812	4.35324	9.21296	2.11634
ENSG00000163348	PYGO2	3630	297	1216	6.92741	14.6367	2.11287
ENSG00000163395	IGFN1	12116	934	4642	6.52693	16.7403	2.5648
ENSG00000163463	KRTCAP2	3826	84	349	1.8589	3.98563	2.14408
ENSG00000163516	ANKZF1	6119	215	1040	2.97495	7.42625	2.49626
ENSG00000163702	IL17RC	4540	160	790	2.98391	7.60305	2.54802
ENSG00000163794	UCN	795	9	38	0.95851	2.08849	2.1789
ENSG00000163832	ELP6	3313	84	409	2.14674	5.3941	2.51269
ENSG00000163870	TPRA1	3596	280	1208	6.59264	14.6779	2.22641
ENSG00000163874	ZC3H12A	3117	397	1728	10.7839	24.2228	2.2462
ENSG00000163882	POLR2H	3146	267	1588	7.18578	22.0551	3.06927
ENSG00000163930	BAP1	5055	543	2958	9.09494	25.5678	2.81121
ENSG00000163931	TKT	9507	862	3956	7.67689	18.1815	2.36834
ENSG00000163945	UVSSA	7830	176	756	1.90315	4.21868	2.21669
ENSG00000163956	LRPAP1	8724	284	1114	2.75628	5.57939	2.02424
ENSG00000163975	MELTF	8393	713	2916	7.19273	15.1805	2.11054
ENSG00000164050	PLXNB1	9796	282	1272	2.43737	5.67355	2.32774
ENSG00000164054	SHISA5	4586	591	2350	10.9113	22.3898	2.05199
ENSG00000164062	APEH	4669	251	1473	4.55167	13.7846	3.02848
ENSG00000164068	RNF123	7458	343	1750	3.89397	10.2526	2.63293
ENSG00000164088	PPM1M	3539	123	492	2.9427	6.07437	2.06422
ENSG00000164405	UQCRQ	1472	100	458	5.75193	13.5949	2.36353
ENSG00000164535	DAGLB	5756	220	894	3.23611	6.78631	2.09706
ENSG00000164638	SLC29A4	5811	73	316	1.06364	2.37604	2.23388
ENSG00000164713	BRI3	2548	123	826	4.08721	14.1644	3.46554
ENSG00000164877	MICALL2	8843	218	1474	2.08727	7.28307	3.48929
ENSG00000164880	INTS1	9588	854	3873	7.54139	17.6497	2.34037
ENSG00000164889	SLC4A2	7590	403	2316	4.49557	13.3326	2.96571
ENSG00000164896	FASTK	3774	129	647	2.89407	7.49065	2.58827
ENSG00000164897	TMUB1	2005	162	719	6.84104	15.6686	2.29039
ENSG00000164967	RPP25L	1092	27	183	2.09345	7.32226	3.4977
ENSG00000164970	FAM219A	3782	228	1063	5.10428	12.2809	2.40599
ENSG00000165233	CARD19	3081	114	532	3.13281	7.54461	2.40825
ENSG00000165280	VCP	5438	685	2904	10.6653	23.3332	2.18777
ENSG00000165458	INPPL1	6519	1545	9890	20.0664	66.2876	3.30342
ENSG00000165502	RPL36AL	746	121	476	13.7331	27.8795	2.0301
ENSG00000165661	QSOX2	4530	355	1391	6.63516	13.4167	2.02206
ENSG00000165684	SNAPC4	5010	244	1493	4.12357	13.0208	3.15766
ENSG00000165688	PMPCA	5193	285	1513	4.64673	12.7303	2.73962
ENSG00000165689	ENTR1	3130	214	1170	5.78883	16.3327	2.82142
ENSG00000165724	ZMYND19	2372	124	527	4.42617	9.70762	2.19323
ENSG00000165782	PIP4P1	3803	143	559	3.18369	6.42247	2.0173
ENSG00000165802	NSMF	4974	387	2680	6.58759	23.5421	3.57371
ENSG00000165804	ZNF219	4643	85	401	1.55004	3.77366	2.43456
ENSG00000165886	UBTD1	1706	146	831	7.24595	21.2833	2.93727
ENSG00000165915	SLC39A13	4579	693	4325	12.814	41.2698	3.22069
ENSG00000165943	MOAP1	2537	118	523	3.93806	9.00737	2.28726
ENSG00000166136	NDUFB8	2572	20	101	0.658386	1.7158	2.60608
ENSG00000166166	TRMT61A	3229	68	300	1.78304	4.05948	2.27671
ENSG00000166169	POLL	5734	121	929	1.78669	7.07905	3.9621
ENSG00000166333	ILK	3463	28	133	0.684584	1.67809	2.45126
ENSG00000166343	MSS51	2421	102	425	3.56719	7.67028	2.15023
ENSG00000166441	RPL27A	7193	692	3217	8.14549	19.5415	2.39906
ENSG00000166526	ZNF3	5420	111	533	1.73398	4.2968	2.47799
ENSG00000166595	CIAO2B	1069	77	443	6.09866	18.1068	2.96899
ENSG00000166813	KIF7	5001	77	662	1.30363	5.78386	4.43673
ENSG00000166816	LDHD	2359	28	154	1.00497	2.85239	2.8383
ENSG00000166888	STAT6	7298	1314	5817	15.2445	34.8267	2.28454
ENSG00000166925	TSC22D4	3715	152	1009	3.46422	11.8672	3.42565
ENSG00000166986	MARS1	7028	588	2491	7.08381	15.4867	2.18621
ENSG00000166987	MBD6	5646	644	4218	9.65753	32.6424	3.38
ENSG00000167074	TEF	4715	87	413	1.56228	3.82724	2.44978
ENSG00000167107	ACSF2	5797	912	3875	13.3203	29.2069	2.19267
ENSG00000167110	GOLGA2	6961	379	1933	4.60987	12.1332	2.63201
ENSG00000167113	COQ4	4814	155	851	2.72613	7.72397	2.83331
ENSG00000167114	SLC27A4	3110	170	846	4.62818	11.8858	2.56813
ENSG00000167118	URM1	3130	189	904	5.11256	12.6195	2.46832
ENSG00000167123	CERCAM	6054	434	1768	6.06972	12.7602	2.10227
ENSG00000167183	PRR15L	1519	9	41	0.501656	1.17935	2.35091
ENSG00000167280	ENGASE	6173	141	685	1.93394	4.84854	2.50707
ENSG00000167302	TEPSIN	4762	86	686	1.52908	6.29436	4.11643
ENSG00000167390	POM121L3P	1163	1	5	0.0728017	0.187848	2.58027
ENSG00000167468	GPX4	2033	671	2628	27.9451	56.4813	2.02115
ENSG00000167470	MIDN	4495	284	2418	5.34946	23.5041	4.39373
ENSG00000167487	KLHL26	3582	51	229	1.2055	2.79336	2.31719
ENSG00000167508	MVD	4717	75	893	1.34622	8.27185	6.14449
ENSG00000167535	CACNB3	7153	293	1175	3.46817	7.17739	2.0695
ENSG00000167543	TP53I13	4570	129	519	2.38998	4.96213	2.07622
ENSG00000167565	SERTAD3	2218	124	542	4.73349	10.6771	2.25566
ENSG00000167566	NCKAP5L	8090	547	3516	5.7248	18.9897	3.31709
ENSG00000167595	PROSER3	6328	416	1840	5.56606	12.7048	2.28255
ENSG00000167615	LENG8	6470	2375	14703	31.08	99.293	3.19476
ENSG00000167645	YIF1B	3184	108	465	2.87192	6.38112	2.2219
ENSG00000167657	DAPK3	3549	121	671	2.88669	8.26101	2.86176
ENSG00000167658	EEF2	4027	1366	7283	28.7204	79.0215	2.75141
ENSG00000167671	UBXN6	5275	145	1160	2.32738	9.60843	4.12844
ENSG00000167674	HDGFL2	4314	120	825	2.35517	8.35585	3.54787
ENSG00000167685	ZNF444	7239	212	1199	2.47958	7.23698	2.91863
ENSG00000167700	MFSD3	1823	102	537	4.73734	12.8708	2.71688
ENSG00000167702	KIFC2	4447	161	1121	3.06535	11.0143	3.59315
ENSG00000167716	WDR81	7913	239	967	2.55728	5.33952	2.08797
ENSG00000167770	OTUB1	5331	494	1941	7.84584	15.9087	2.02766
ENSG00000167775	CD320	2277	80	329	2.97473	6.3132	2.12227
ENSG00000167792	NDUFV1	4154	348	1781	7.09307	18.7333	2.64107
ENSG00000167930	FAM234A	5157	183	967	3.00452	8.19306	2.72691
ENSG00000167962	ZNF598	4701	161	1229	2.89973	11.423	3.93932
ENSG00000167967	E4F1	6402	77	1032	1.01835	7.04338	6.91647
ENSG00000167968	DNASE1L2	2194	7	45	0.270136	0.896175	3.31749
ENSG00000167977	KCTD5	3420	172	918	4.25818	11.7283	2.75429
ENSG00000167987	VPS37C	3960	141	807	3.01471	8.90421	2.95359
ENSG00000167996	FTH1	2030	212	7360	8.84222	158.416	17.9159
ENSG00000168005	SPINDOC	2807	275	1119	8.29491	17.4182	2.09987
ENSG00000168010	ATG16L2	8617	564	2394	5.54172	12.1391	2.19049
ENSG00000168040	FADD	1841	53	244	2.43749	5.79099	2.3758
ENSG00000168056	LTBP3	10298	897	5315	7.37498	22.5511	3.05778
ENSG00000168067	MAP4K2	3745	357	1875	8.07119	21.8759	2.71037
ENSG00000168096	ANKS3	7775	130	582	1.41568	3.27069	2.31034
ENSG00000168101	NUDT16L1	2068	62	279	2.53841	5.89482	2.32225
ENSG00000168140	VASN	2806	30	224	0.905222	3.48801	3.85321
ENSG00000168148	H3-4	481	2	22	0.352051	1.99846	5.6766
ENSG00000168159	RNF187	3285	268	1155	6.9075	15.3626	2.22404
ENSG00000168237	GLYCTK	4793	92	446	1.62518	4.06578	2.50174
ENSG00000168255	POLR2J3-UPK3BL2	5594	64	249	0.968677	1.94488	2.00777
ENSG00000168268	NT5DC2	4734	373	2444	6.67117	22.5574	3.38133
ENSG00000168286	THAP11	1885	137	673	6.15362	15.5999	2.53507
ENSG00000168298	H1-4	785	77	378	8.30505	21.0397	2.53336
ENSG00000168348	INSM2	3013	6	26	0.168606	0.377043	2.23624
ENSG00000168395	ING5	8200	107	446	1.10482	2.3765	2.15103
ENSG00000168397	ATG4B	6638	345	2807	4.40051	18.4766	4.19874
ENSG00000168487	BMP1	7471	294	1254	3.33188	7.33391	2.20113
ENSG00000168591	TMUB2	3511	212	1159	5.11242	14.4235	2.82126
ENSG00000168734	PKIG	2496	187	725	6.34334	12.6914	2.00075
ENSG00000168884	TNIP2	2686	110	723	3.46743	11.7611	3.39189
ENSG00000168936	TMEM129	3442	125	614	3.07483	7.79425	2.53486
ENSG00000168970	JMJD7-PLA2G4B	7862	26	199	0.280002	1.10595	3.9498
ENSG00000168993	CPLX1	2418	16	65	0.560254	1.17456	2.09647
ENSG00000168994	PXDC1	2474	150	701	5.13349	12.3804	2.41169
ENSG00000169021	UQCRFS1	1530	271	1173	14.9968	33.4984	2.2337
ENSG00000169223	LMAN2	2357	141	759	5.06502	14.0702	2.77791
ENSG00000169228	RAB24	2065	16	149	0.656026	3.1527	4.80576
ENSG00000169241	SLC50A1	2320	278	1162	10.1456	21.8844	2.15703
ENSG00000169314	C22orf15	2086	9	44	0.3653	0.921627	2.52293
ENSG00000169564	PCBP1	1748	72	380	3.48748	9.49859	2.72362
ENSG00000169592	INO80E	6076	109	555	1.5189	3.99109	2.62762
ENSG00000169598	DFFB	3856	37	176	0.81243	1.99431	2.45475
ENSG00000169660	HEXD	4153	71	294	1.4475	3.09316	2.1369
ENSG00000169682	SPNS1	3792	16	68	0.357251	0.783533	2.19323
ENSG00000169683	LRRC45	3606	57	270	1.33835	3.27156	2.44447
ENSG00000169692	AGPAT2	1798	141	780	6.63973	18.9549	2.85477
ENSG00000169696	ASPSCR1	12097	231	905	1.6168	3.2688	2.02177
ENSG00000169710	FASN	8979	6567	43720	61.9242	212.75	3.43565
ENSG00000169718	DUS1L	5999	270	1753	3.81071	12.7679	3.35053
ENSG00000169727	GPS1	6155	265	1380	3.64535	9.79643	2.68738
ENSG00000169733	RFNG	3865	111	827	2.43161	9.34917	3.84484
ENSG00000169740	ZNF32	1436	8	61	0.47169	1.85606	3.93492
ENSG00000169750	RAC3	1527	38	249	2.10701	7.12487	3.38152
ENSG00000169871	TRIM56	3933	81	394	1.74374	4.37713	2.51019
ENSG00000169914	OTUD3	6767	315	1550	3.94127	10.0081	2.53932
ENSG00000169951	ZNF764	3113	61	240	1.6591	3.3686	2.03038
ENSG00000169972	PUSL1	2489	43	202	1.46273	3.54604	2.42426
ENSG00000169976	SF3B5	737	63	342	7.2376	20.2757	2.80144
ENSG00000169992	NLGN2	5550	537	2508	8.19224	19.7447	2.41018
ENSG00000170004	CHD3	9758	1335	5616	11.5836	25.1468	2.17091
ENSG00000170122	FOXD4	2181	10	43	0.388209	0.861449	2.21903
ENSG00000170166	HOXD4	1464	4	16	0.231334	0.477525	2.06422
ENSG00000170190	SLC16A5	3089	189	820	5.18042	11.5988	2.23897
ENSG00000170260	ZNF212	3182	47	310	1.2506	4.25675	3.40376
ENSG00000170262	MRAP	1346	3	12	0.188711	0.389541	2.06422
ENSG00000170265	ZNF282	3831	176	702	3.88975	8.00648	2.05835
ENSG00000170345	FOS	3238	95	508	2.48409	6.85494	2.75953
ENSG00000170421	KRT8	5005	686	3881	11.6049	33.881	2.91954
ENSG00000170445	HARS1	8436	460	2175	4.61682	11.2652	2.44004
ENSG00000170473	PYM1	2425	72	351	2.51387	6.3243	2.51577
ENSG00000170525	PFKFB3	5534	410	1732	6.27287	13.6749	2.18002
ENSG00000170581	STAT2	6109	591	2865	8.19103	20.4914	2.50169
ENSG00000170604	IRF2BP1	2511	74	433	2.49521	7.53456	3.01962
ENSG00000170619	COMMD5	2909	167	658	4.86065	9.88323	2.03332
ENSG00000170638	TRABD	3153	161	1186	4.32338	16.4353	3.80149
ENSG00000170889	RPS9	4371	586	2802	11.3511	28.0094	2.46755
ENSG00000170906	NDUFA3	2475	127	567	4.3446	10.0098	2.30396
ENSG00000170909	OSCAR	2069	241	1682	9.86229	35.5208	3.60167
ENSG00000170920	OR7G3	939	2	19	0.180337	0.884107	4.90252
ENSG00000170925	TEX13B	1248	7	72	0.474903	2.52078	5.30799
ENSG00000170948	MBD3L1	958	3	13	0.265141	0.592918	2.23624
ENSG00000171014	OR4D5	1095	1	4	0.0773227	0.159611	2.06422
ENSG00000171017	LRRC8E	4324	5	35	0.0979052	0.353671	3.61238
ENSG00000171103	TRMT61B	2056	48	194	1.97669	4.12283	2.08572
ENSG00000171148	TADA3	4234	163	903	3.25955	9.31867	2.85888
ENSG00000171159	BBLN	1662	110	763	5.6038	20.059	3.57954
ENSG00000171206	TRIM8	2916	817	3183	23.7222	47.6942	2.01053
ENSG00000171222	SCAND1	1739	100	485	4.8688	12.1859	2.50286
ENSG00000171223	JUNB	1815	202	996	9.42315	23.9773	2.54451
ENSG00000171298	GAA	5156	217	1174	3.56343	9.94883	2.79193
ENSG00000171357	LURAP1	1854	38	231	1.73538	5.44401	3.13707
ENSG00000171425	ZNF581	1736	62	245	3.02387	6.16642	2.03925
ENSG00000171443	ZNF524	1360	12	79	0.747074	2.53808	3.39736
ENSG00000171680	PLEKHG5	6954	483	2342	5.88076	14.7153	2.50228
ENSG00000171720	HDAC3	4631	483	2091	8.83067	19.7286	2.2341
ENSG00000171790	SLFNL1	4310	91	418	1.78766	4.23756	2.37045
ENSG00000171813	PWWP2B	2651	26	236	0.830395	3.88973	4.68419
ENSG00000171858	RPS21	1023	238	1194	19.698	50.9971	2.58895
ENSG00000171953	ATPAF2	5564	144	612	2.19127	4.80597	2.19323
ENSG00000171970	ZNF57	2258	13	55	0.487462	1.06428	2.18331
ENSG00000171992	SYNPO	10258	632	2679	5.21646	11.4111	2.18752
ENSG00000172009	THOP1	5258	165	956	2.65696	7.94427	2.98999
ENSG00000172037	LAMB2	6865	1351	6079	16.6623	38.6909	2.32205
ENSG00000172046	USP19	5731	305	1690	4.50599	12.8847	2.85945
ENSG00000172057	ORMDL3	3752	255	1270	5.75438	14.7896	2.57015
ENSG00000172081	MOB3A	4149	510	2030	10.4075	21.3781	2.0541
ENSG00000172216	CEBPB	1837	248	1343	11.4305	31.9436	2.7946
ENSG00000172238	ATOH1	1180	1	4	0.0717529	0.148114	2.06422
ENSG00000172270	BSG	3770	482	2865	10.825	33.2047	3.06742
ENSG00000172301	COPRS	1432	48	198	2.83805	6.04142	2.12872
ENSG00000172354	GNB2	2857	253	1120	7.49776	17.1287	2.28451
ENSG00000172366	MCRIP2	2226	47	210	1.7877	4.12203	2.30578
ENSG00000172425	TTC36	1009	2	8	0.167826	0.34643	2.06422
ENSG00000172428	COPS9	2039	35	141	1.45336	3.02147	2.07896
ENSG00000172530	BANP	7679	185	809	2.0398	4.60321	2.25669
ENSG00000172531	PPP1CA	2711	410	1686	12.8049	27.1735	2.12212
ENSG00000172534	HCFC1	9004	1157	4744	10.8798	23.0211	2.11596
ENSG00000172590	MRPL52	3213	164	644	4.3217	8.75774	2.02646
ENSG00000172725	CORO1B	2958	380	1989	10.8769	29.3801	2.70114
ENSG00000172732	MUS81	5476	205	944	3.16965	7.53226	2.37637
ENSG00000172757	CFL1	5863	1389	6296	20.0587	46.9204	2.33915
ENSG00000172830	SSH3	3641	90	689	2.09287	8.26828	3.95068
ENSG00000172922	RNASEH2C	3697	111	442	2.54211	5.22384	2.05492
ENSG00000172932	ANKRD13D	6643	466	2591	5.9394	17.042	2.86931
ENSG00000173020	GRK2	6665	504	2383	6.40253	15.6221	2.44
ENSG00000173039	RELA	5464	601	2366	9.3129	18.92	2.03159
ENSG00000173153	ESRRA	3030	95	573	2.65462	8.26283	3.11262
ENSG00000173156	RHOD	1265	36	177	2.40954	6.11364	2.53727
ENSG00000173209	AHSA2P	8382	311	1620	3.14148	8.4447	2.68813
ENSG00000173264	GPR137	4031	159	659	3.33969	7.14314	2.13887
ENSG00000173272	MZT2A	4093	69	313	1.42734	3.34133	2.34094
ENSG00000173327	MAP3K11	10564	665	3964	5.32984	16.3954	3.07615
ENSG00000173442	EHBP1L1	6705	466	3009	5.88448	19.6083	3.33221
ENSG00000173457	PPP1R14B	1651	207	1542	10.6156	40.8088	3.84423
ENSG00000173511	VEGFB	1539	129	576	7.09696	16.3531	2.30424
ENSG00000173531	MST1	5084	37	215	0.616194	1.84778	2.9987
ENSG00000173545	ZNF622	1699	74	308	3.68773	7.92089	2.1479
ENSG00000173546	CSPG4	8290	416	1704	4.24874	8.98115	2.11384
ENSG00000173581	CCDC106	2709	82	418	2.56287	6.74193	2.63062
ENSG00000173599	PC	5927	211	1037	3.01418	7.6447	2.53625
ENSG00000173621	LRFN4	2828	73	473	2.18557	7.308	3.34375
ENSG00000173653	RCE1	2995	178	692	5.03204	10.0955	2.00623
ENSG00000173846	PLK3	3479	576	3176	14.0181	39.8881	2.84547
ENSG00000173867	DET1	1179	2	14	0.143627	0.518837	3.61238
ENSG00000173917	HOXB2	3460	498	2217	12.1864	27.9967	2.29738
ENSG00000173992	CCS	2474	189	920	6.4682	16.2482	2.51201
ENSG00000174177	CTU2	3532	40	243	0.958872	3.00609	3.13503
ENSG00000174227	PIGG	10905	286	1301	2.22056	5.21277	2.34751
ENSG00000174233	ADCY6	8412	525	2486	5.28423	12.9127	2.44364
ENSG00000174574	AKIRIN1	2741	656	3168	20.2636	50.5002	2.49217
ENSG00000174669	SLC29A2	2720	112	529	3.48635	8.49774	2.43744
ENSG00000174744	BRMS1	2514	88	564	2.96373	9.80236	3.30744
ENSG00000174775	HRAS	1854	63	260	2.87708	6.12746	2.12975
ENSG00000174915	PTDSS2	6107	225	1136	3.11943	8.12769	2.6055
ENSG00000174917	MICOS13	1854	45	214	2.05506	5.04337	2.45413
ENSG00000174943	KCTD13	4861	153	641	2.66494	5.76168	2.16203
ENSG00000174996	KLC2	5479	206	1390	3.18337	11.0849	3.48212
ENSG00000175040	CHST2	3526	191	828	4.5864	10.2604	2.23714
ENSG00000175130	MARCKSL1	1699	227	901	11.3124	23.1712	2.0483
ENSG00000175215	CTDSP2	5442	1398	5987	21.7505	48.0693	2.21003
ENSG00000175221	MED16	3890	310	1348	6.74735	15.1411	2.244
ENSG00000175265	GOLGA8A	7908	1108	4918	11.863	27.1731	2.29057
ENSG00000175416	CLTB	2039	176	1010	7.30831	21.6432	2.96145
ENSG00000175467	SART1	4323	149	847	2.91825	8.56081	2.93354
ENSG00000175550	DRAP1	1737	93	557	4.5332	14.0111	3.09078
ENSG00000175556	LONRF3	4037	109	517	2.28607	5.59563	2.44771
ENSG00000175602	CCDC85B	1231	688	3907	47.3208	138.676	2.93056
ENSG00000175634	RPS6KB2	5815	223	1181	3.24696	8.87395	2.73301
ENSG00000175662	TOM1L2	7860	472	1876	5.08441	10.4286	2.0511
ENSG00000175727	MLXIP	13905	1731	7308	10.5402	22.9638	2.1787
ENSG00000175756	AURKAIP1	1669	73	434	3.70329	11.3619	3.06805
ENSG00000175809	CBLL2	1510	3	18	0.168215	0.52085	3.09633
ENSG00000175826	CTDNEP1	2584	136	696	4.45623	11.7688	2.64098
ENSG00000175866	BAIAP2	10262	241	1314	1.98841	5.59474	2.81367
ENSG00000175931	UBE2O	6472	439	1768	5.74311	11.936	2.07832
ENSG00000176076	KCNE5	1465	3	17	0.173382	0.507024	2.92431
ENSG00000176095	IP6K1	5200	514	2599	8.36914	21.8383	2.60939
ENSG00000176101	SSNA1	1183	117	558	8.3738	20.6094	2.46118
ENSG00000176155	CCDC57	12397	384	1755	2.62262	6.18554	2.35853
ENSG00000176170	SPHK1	4416	267	1387	5.11922	13.7235	2.68078
ENSG00000176182	MYPOP	1890	103	704	4.6142	16.2753	3.52721
ENSG00000176248	ANAPC2	4627	165	1078	3.0193	10.1797	3.37156
ENSG00000176290	OR4K3	902	2	8	0.187735	0.387526	2.06422
ENSG00000176340	COX8A	507	86	454	14.3619	39.1259	2.72429
ENSG00000176444	CLK2	3843	367	2048	8.08569	23.285	2.87978
ENSG00000176531	PHLDB3	4553	127	537	2.36171	5.1534	2.18206
ENSG00000176845	METRNL	2626	120	741	3.86908	12.3294	3.18664
ENSG00000176903	PNMA1	2635	159	718	5.10902	11.9059	2.33036
ENSG00000176946	THAP4	3147	84	620	2.25998	8.60819	3.80897
ENSG00000176978	DPP7	2820	173	750	5.1942	11.6206	2.23723
ENSG00000177082	WDR73	6139	262	1267	3.61347	9.0177	2.49558
ENSG00000177106	EPS8L2	5693	314	3156	4.66992	24.2221	5.18684
ENSG00000177169	ULK1	7608	477	2729	5.30847	15.6729	2.95244
ENSG00000177225	GATD1	5510	329	2389	5.05552	18.9444	3.74728
ENSG00000177427	MIEF2	3969	71	287	1.5146	3.15949	2.08602
ENSG00000177462	OR2T8	939	1	6	0.0901687	0.279192	3.09633
ENSG00000177469	CAVIN1	3828	1996	11840	44.1479	135.144	3.06116
ENSG00000177542	SLC25A22	4539	263	1298	4.90588	12.4949	2.54692
ENSG00000177548	RABEP2	4566	110	617	2.03976	5.90427	2.8946
ENSG00000177595	PIDD1	5869	133	548	1.91871	4.07975	2.1263
ENSG00000177600	RPLP2	1955	391	2025	16.9337	45.258	2.67266
ENSG00000177666	PNPLA2	3843	445	2171	9.80417	24.6835	2.51765
ENSG00000177674	AGTRAP	2433	62	390	2.1576	7.00389	3.24615
ENSG00000177700	POLR2L	1142	90	609	6.67264	23.3006	3.49197
ENSG00000177706	FAM20C	4629	178	700	3.25577	6.60736	2.02943
ENSG00000177728	TMEM94	8854	1085	4265	10.3756	21.0473	2.02855
ENSG00000177731	FLII	6465	533	2314	6.98039	15.6391	2.24043
ENSG00000177733	HNRNPA0	2965	276	1204	7.88144	17.7427	2.25119
ENSG00000177943	MAMDC4	5467	49	264	0.758872	2.10995	2.78038
ENSG00000177951	BET1L	3868	62	389	1.35715	4.3942	3.23783
ENSG00000177954	RPS27	946	71	1393	6.3546	64.3394	10.1248
ENSG00000178038	ALS2CL	9057	399	2273	3.73001	10.9656	2.93983
ENSG00000178188	SH2B1	7138	314	1637	3.72455	10.0205	2.69039
ENSG00000178209	PLEC	16985	6699	54184	33.3938	139.387	4.17404
ENSG00000178252	WDR6	5304	392	2148	6.25754	17.6949	2.82777
ENSG00000178394	HTR1A	1792	3	14	0.141744	0.341355	2.40825
ENSG00000178531	CTXN1	1272	22	116	1.46439	3.98463	2.72101
ENSG00000178715	RPS16P1	444	2	26	0.381389	2.55863	6.70871
ENSG00000178718	RPP25	3049	11	44	0.305462	0.630539	2.06422
ENSG00000178719	GRINA	2527	1202	5457	40.2736	94.3551	2.34285
ENSG00000178761	FAM219B	5258	217	1017	3.4943	8.45118	2.41856
ENSG00000178814	OPLAH	4321	63	417	1.23446	4.21666	3.41579
ENSG00000178821	TMEM52	1594	11	58	0.584286	1.58985	2.72101
ENSG00000178927	CYBC1	7234	496	2073	5.8053	12.521	2.15682
ENSG00000178950	GAK	15155	788	6630	4.40242	19.115	4.34193
ENSG00000178980	SELENOW	5261	306	1435	4.92464	11.9179	2.42006
ENSG00000179262	RAD23A	2449	335	1493	11.5818	26.6372	2.29991
ENSG00000179271	GADD45GIP1	743	44	304	5.01401	17.8773	3.56547
ENSG00000179335	CLK3	10800	370	1552	2.90068	6.27892	2.16464
ENSG00000179364	PACS2	12363	500	2755	3.42427	9.73676	2.84346
ENSG00000179468	OR9A2	1038	1	20	0.0815688	0.841879	10.3211
ENSG00000179526	SHARPIN	2783	273	1435	8.30559	22.5297	2.71259
ENSG00000179632	MAF1	2377	557	2232	19.8403	41.0281	2.06792
ENSG00000179832	MROH1	10903	651	4543	5.05541	18.206	3.60128
ENSG00000179862	CITED4	1290	145	852	9.51699	28.858	3.03227
ENSG00000179918	SEPHS2	2551	379	1512	12.5791	25.8975	2.05877
ENSG00000179950	PUF60	5424	379	2073	5.91617	16.6992	2.82264
ENSG00000180104	EXOC3	8182	282	1362	2.91817	7.27335	2.49243
ENSG00000180229	HERC2P3	6292	240	1010	3.22956	7.01374	2.17173
ENSG00000180448	ARHGAP45	6497	149	953	1.94176	6.4091	3.30067
ENSG00000180846	CSNK1G2-AS1	1346	6	84	0.377422	2.72679	7.22476
ENSG00000180879	SSR4	4590	158	1021	2.91451	9.71919	3.33476
ENSG00000180891	CUEDC1	5577	555	2397	8.42585	18.7795	2.2288
ENSG00000180900	SCRIB	6192	422	2630	5.77036	18.5584	3.21617
ENSG00000180902	D2HGDH	5279	201	1015	3.22378	8.401	2.60595
ENSG00000180992	MRPL14	956	68	307	6.02244	14.0313	2.32983
ENSG00000181016	LSMEM1	2592	25	108	0.816632	1.82056	2.22936
ENSG00000181029	TRAPPC5	824	3	19	0.308259	1.0075	3.26835
ENSG00000181038	METTL23	1914	96	392	4.24669	8.94872	2.10722
ENSG00000181045	SLC26A11	4903	213	1039	3.67823	9.25914	2.51728
ENSG00000181135	ZNF707	6328	330	2223	4.41539	15.3493	3.47633
ENSG00000181404	WASHC1	2216	9	61	0.34387	1.20275	3.4977
ENSG00000181523	SGSH	6713	349	1978	4.4018	12.8744	2.9248
ENSG00000181649	PHLDA2	955	269	1271	23.849	58.1512	2.43831
ENSG00000181693	OR8H1	1038	1	4	0.0815688	0.168376	2.06422
ENSG00000181773	GPR3	2115	91	369	3.64294	7.62312	2.09257
ENSG00000181817	LSM10	1496	79	489	4.47112	14.2822	3.19431
ENSG00000182035	ADIG	1033	11	43	0.901599	1.8188	2.0173
ENSG00000182087	TMEM259	3974	517	5063	11.015	55.6669	5.05374
ENSG00000182095	TNRC18	12572	707	3354	4.76142	11.6567	2.44816
ENSG00000182179	UBA7	4545	180	716	3.3532	6.88329	2.05275
ENSG00000182195	LDOC1	1377	282	1093	17.3395	34.6819	2.00017
ENSG00000182208	MOB2	4504	78	383	1.46628	3.7155	2.53396
ENSG00000182325	FBXL6	3375	96	581	2.40835	7.52176	3.1232
ENSG00000182327	GLTPD2	1023	8	85	0.662118	3.63045	5.48308
ENSG00000182365	OR5F2P	941	2	8	0.179954	0.371464	2.06422
ENSG00000182372	CLN8	8111	262	1016	2.73494	5.47313	2.00119
ENSG00000182376	LOC339059	2238	20	111	0.756643	2.1671	2.8641
ENSG00000182450	KCNK4	2632	3	19	0.0965065	0.315417	3.26835
ENSG00000182473	EXOC7	10126	770	4629	6.43834	19.974	3.10236
ENSG00000182508	LHFPL1	1843	1	5	0.0459405	0.118539	2.58027
ENSG00000182541	LIMK2	6170	189	824	2.59357	5.83524	2.24989
ENSG00000182676	PPP1R27	1449	10	73	0.584323	2.20126	3.7672
ENSG00000182749	PAQR7	3297	76	495	1.95171	6.55999	3.36114
ENSG00000182796	TMEM198B	3564	112	524	2.66073	6.42407	2.4144
ENSG00000182809	CRIP2	4829	175	740	3.06833	6.69563	2.18217
ENSG00000182841	RRP7BP	5092	62	344	1.03092	2.9518	2.86327
ENSG00000182858	ALG12	5350	35	174	0.553905	1.42106	2.56553
ENSG00000182871	COL18A1	8525	132	577	1.31099	2.95732	2.25578
ENSG00000182872	RBM10	3858	182	843	3.99421	9.54734	2.3903
ENSG00000182899	RPL35A	2977	1190	5692	33.8446	83.5416	2.46839
ENSG00000182979	MTA1	6964	370	2562	4.49846	16.0745	3.57333
ENSG00000183011	NAA38	1943	74	303	3.22463	6.81376	2.11303
ENSG00000183020	AP2A2	9571	819	3337	7.24516	15.2341	2.10265
ENSG00000183077	AFMID	4048	149	916	3.1165	9.88717	3.17252
ENSG00000183087	GAS6	6130	357	2260	4.93093	16.1089	3.2669
ENSG00000183260	ABHD16B	1776	46	207	2.19299	5.09265	2.32225
ENSG00000183395	PMCH	766	2	15	0.221066	0.855617	3.87041
ENSG00000183396	TMEM89	662	1	18	0.127898	1.18804	9.28898
ENSG00000183397	TEKTIP1	674	30	213	3.76862	13.8082	3.66399
ENSG00000183458	PKD1P3	6830	24	181	0.297517	1.15791	3.89191
ENSG00000183495	EP400	12379	1518	6134	10.3826	21.6509	2.0853
ENSG00000183506	PI4KAP2	7474	175	1295	1.98247	7.57066	3.8188
ENSG00000183569	SERHL2	2821	22	131	0.660299	2.02901	3.07287
ENSG00000183597	TANGO2	6157	135	608	1.85646	4.31471	2.32416
ENSG00000183617	MRPL54	1003	22	120	1.85713	5.22754	2.81484
ENSG00000183624	HMCES	2783	116	605	3.52912	9.49859	2.69149
ENSG00000183655	KLHL25	3758	57	274	1.28422	3.18574	2.48068
ENSG00000183684	ALYREF	1581	55	231	2.94545	6.38406	2.16743
ENSG00000183741	CBX6	8030	498	3016	5.25092	16.4109	3.12534
ENSG00000183751	TBL3	7139	118	491	1.39948	3.00511	2.14731
ENSG00000183779	ZNF703	3347	110	689	2.78265	8.99457	3.23238
ENSG00000183828	NUDT14	1916	17	104	0.751233	2.37167	3.15704
ENSG00000184160	ADRA2C	2177	4	16	0.155569	0.321128	2.06422
ENSG00000184164	CRELD2	5165	77	318	1.26224	2.69013	2.13124
ENSG00000184205	TSPYL2	4948	70	550	1.19781	4.8568	4.05471
ENSG00000184207	PGP	2727	96	426	2.98063	6.82561	2.28999
ENSG00000184216	IRAK1	4001	676	4494	14.3054	49.0774	3.43069
ENSG00000184281	TSSC4	2657	71	292	2.2625	4.80185	2.12236
ENSG00000184292	TACSTD2	2068	227	996	9.29387	21.0439	2.26427
ENSG00000184481	FOXO4	3447	125	518	3.07036	6.56607	2.13853
ENSG00000184634	MED12	7424	536	2337	6.11291	13.7543	2.25004
ENSG00000184640	SEPTIN9	12844	974	5827	6.42066	19.8226	3.08732
ENSG00000184840	TMED9	2440	192	852	6.66243	15.2569	2.28999
ENSG00000184897	H1-10	1506	83	586	4.66632	17.0016	3.64347
ENSG00000184916	JAG2	6397	60	312	0.794138	2.13106	2.68348
ENSG00000184967	NOC4L	2024	70	295	2.92825	6.36837	2.1748
ENSG00000185000	DGAT1	2425	180	1193	6.28466	21.4954	3.42029
ENSG00000185022	MAFF	2977	219	1156	6.22854	16.9666	2.72401
ENSG00000185043	CIB1	1247	87	361	5.9071	12.649	2.14133
ENSG00000185049	NELFA	5935	137	760	1.95443	5.59512	2.86278
ENSG00000185078	RPL9P14	571	2	8	0.296562	0.612168	2.06422
ENSG00000185122	HSF1	4957	820	4922	14.0061	43.385	3.09759
ENSG00000185133	INPP5J	4822	116	516	2.03682	4.67562	2.29555
ENSG00000185163	DDX51	6365	184	869	2.4476	5.96538	2.43724
ENSG00000185176	AQP12B	3303	1	5	0.0256338	0.0661421	2.58027
ENSG00000185189	NRBP2	4936	653	2743	11.2011	24.2811	2.16775
ENSG00000185215	TNFAIP2	5029	598	3687	10.0679	32.0338	3.18176
ENSG00000185236	RAB11B	2470	245	1612	8.39828	28.5158	3.39543
ENSG00000185262	UBALD2	1792	190	1048	8.97712	25.5529	2.84645
ENSG00000185298	CCDC137	2762	89	486	2.72827	7.68828	2.81801
ENSG00000185324	CDK10	6791	192	2121	2.39381	13.6466	5.70079
ENSG00000185347	TEDC1	6698	57	236	0.720528	1.53951	2.13665
ENSG00000185359	HGS	8254	439	3650	4.5032	19.3217	4.29066
ENSG00000185361	TNFAIP8L1	6667	86	558	1.09217	3.65696	3.34835
ENSG00000185386	MAPK11	3321	59	424	1.5042	5.57845	3.7086
ENSG00000185504	FAAP100	5380	284	1289	4.46948	10.4686	2.34223
ENSG00000185507	IRF7	2628	63	398	2.02972	6.6172	3.26015
ENSG00000185631	RPL14P6	415	2	8	0.40804	0.842284	2.06422
ENSG00000185761	ADAMTSL5	3867	146	729	3.19669	8.23702	2.57674
ENSG00000185800	DMWD	5658	332	1985	4.96817	15.329	3.08545
ENSG00000185813	PCYT2	6897	151	690	1.85369	4.37125	2.35813
ENSG00000185825	BCAP31	2629	428	1740	13.784	28.9185	2.09798
ENSG00000185883	ATP6V0C	1498	6	36	0.339126	1.05004	3.09633
ENSG00000185962	LCE3A	270	3	14	0.94076	2.26559	2.40825
ENSG00000185989	RASA3	4352	468	2371	9.10496	23.8045	2.61446
ENSG00000186111	PIP5K1C	6694	593	2788	7.5005	18.198	2.42624
ENSG00000186501	TMEM222	4461	241	1102	4.5741	10.7936	2.35972
ENSG00000186575	NF2	7170	227	935	2.68058	5.69783	2.1256
ENSG00000186594	MIR22HG	2968	478	2544	13.6359	37.4516	2.74653
ENSG00000186635	ARAP1	9047	796	5095	7.44955	24.6069	3.30314
ENSG00000186866	POFUT2	5771	214	1367	3.13967	10.3499	3.29648
ENSG00000187166	H1-7	1300	3	14	0.195389	0.470545	2.40825
ENSG00000187244	BCAM	5008	376	2266	6.35689	19.7703	3.11005
ENSG00000187531	SIRT7	6152	185	965	2.54611	6.85374	2.69185
ENSG00000187535	IFT140	8168	99	433	1.02622	2.31627	2.25709
ENSG00000187583	PLEKHN1	2833	39	272	1.16557	4.19507	3.59915
ENSG00000187608	ISG15	711	20	81	2.38167	4.97774	2.09002
ENSG00000187609	EXD3	7626	84	433	0.932618	2.48089	2.66014
ENSG00000187650	VMAC	2254	26	110	0.976654	2.13234	2.18331
ENSG00000187688	TRPV2	3414	215	941	5.33207	12.0432	2.25864
ENSG00000187796	CARD9	6699	115	603	1.45348	3.933	2.70592
ENSG00000187838	PLSCR3	3227	3	35	0.0787125	0.473899	6.02064
ENSG00000187954	CYHR1	9787	444	2687	3.84109	11.996	3.12306
ENSG00000187961	KLHL17	3395	113	985	2.81812	12.6769	4.49835
ENSG00000188130	MAPK12	9421	218	907	1.95921	4.20656	2.14707
ENSG00000188157	AGRN	10756	1553	10931	12.2248	44.4044	3.63232
ENSG00000188199	NUTM2B	5078	34	202	0.566901	1.7381	3.06597
ENSG00000188396	DYNLT4	1265	111	675	7.4294	23.3147	3.13817
ENSG00000188483	IER5L	2706	63	406	1.97122	6.55564	3.32568
ENSG00000188486	H2AX	1614	242	1531	12.695	41.4466	3.26479
ENSG00000188522	FAM83G	7883	269	1080	2.88923	5.98617	2.07189
ENSG00000188549	CCDC9B	7510	799	3778	9.00799	21.9806	2.44012
ENSG00000188566	NDOR1	2497	143	922	4.84885	16.1335	3.32729
ENSG00000188668	OR7E90P	1029	3	24	0.246847	1.01909	4.12844
ENSG00000188681	TEKT4P2	2927	32	199	0.925654	2.97062	3.20921
ENSG00000188690	UROS	4070	239	1074	4.97193	11.5299	2.31901
ENSG00000188735	TMEM120B	8449	620	2544	6.21309	13.1561	2.11749
ENSG00000188747	NOXA1	1678	40	182	2.01832	4.7391	2.34805
ENSG00000188771	PLET1	1541	3	21	0.164831	0.595434	3.61238
ENSG00000188807	TMEM201	7018	198	918	2.38876	5.71539	2.39262
ENSG00000188938	FAM120AOS	3717	165	683	3.75848	8.0287	2.13615
ENSG00000188986	NELFB	2698	276	1407	8.66141	22.786	2.63076
ENSG00000189077	TMEM120A	2004	21	113	0.887244	2.46376	2.77686
ENSG00000189171	S100A13	2558	101	401	3.34304	6.84953	2.04889
ENSG00000189241	TSPYL1	3326	589	2315	14.9939	30.412	2.0283
ENSG00000189306	RRP7A	4082	199	827	4.12764	8.85216	2.14461
ENSG00000189319	FAM53B	6424	116	460	1.52888	3.12874	2.04642
ENSG00000189339	SLC35E2B	7790	838	3515	9.1081	19.7154	2.1646
ENSG00000189409	MMP23B	2273	2	16	0.0744992	0.307565	4.12844
ENSG00000189410	SH2D5	4423	111	432	2.12485	4.2676	2.00843
ENSG00000196123	KIAA0895L	4780	170	908	3.01122	8.29994	2.75634
ENSG00000196155	PLEKHG4	7328	230	1222	2.65744	7.28623	2.74182
ENSG00000196182	STK40	5590	901	3946	13.6469	30.8434	2.2601
ENSG00000196235	SUPT5H	8191	856	4149	8.84826	22.1321	2.5013
ENSG00000196365	LONP1	5085	192	1263	3.19692	10.8525	3.39467
ENSG00000196408	NOXO1	2159	1	4	0.0392165	0.0809514	2.06422
ENSG00000196422	PPP1R26	5276	144	673	2.31089	5.57349	2.41184
ENSG00000196497	IPO4	5007	9	36	0.15219	0.314153	2.06422
ENSG00000196498	NCOR2	13975	1589	10297	9.62705	32.1941	3.34412
ENSG00000196535	MYO18A	10771	367	1878	2.8849	7.61827	2.64074
ENSG00000196576	PLXNB2	7252	1211	5152	14.1386	31.0409	2.19547
ENSG00000196642	RABL6	10924	383	2022	2.96851	8.08754	2.72444
ENSG00000196700	ZNF512B	6018	357	2049	5.0227	14.8767	2.96189
ENSG00000196821	ILRUN	4551	729	2984	13.5626	28.649	2.11235
ENSG00000196843	ARID5A	3565	34	214	0.807497	2.62284	3.24811
ENSG00000196860	TOMM20L	620	8	40	1.0925	2.81894	2.58027
ENSG00000196923	PDLIM7	4407	520	4323	9.99037	42.8607	4.2902
ENSG00000196961	AP2A1	8746	1109	4313	10.736	21.547	2.00698
ENSG00000197019	SERTAD1	2114	55	253	2.20282	5.22917	2.37385
ENSG00000197021	EOLA2	2509	75	412	2.53094	7.17486	2.83486
ENSG00000197050	ZNF420	4023	6	77	0.126276	0.836291	6.6227
ENSG00000197063	MAFG	5220	409	1777	6.63398	14.8742	2.24212
ENSG00000197070	ARRDC1	3821	127	1006	2.81415	11.5037	4.0878
ENSG00000197114	ZGPAT	3335	14	148	0.355429	1.93902	5.45543
ENSG00000197125	OR8B8	1033	1	6	0.0819636	0.253786	3.09633
ENSG00000197136	PCNX3	7972	766	5160	8.13547	28.2813	3.47629
ENSG00000197150	ABCB8	9339	261	1140	2.36625	5.33361	2.25403
ENSG00000197182	MIRLET7BHG	5728	726	4338	10.7314	33.0905	3.08353
ENSG00000197226	TBC1D9B	11473	844	4542	6.22855	17.2976	2.77716
ENSG00000197322	TMEM132E-DT	3997	5	26	0.105915	0.284221	2.68348
ENSG00000197355	UAP1L1	5283	150	713	2.40399	5.89693	2.45298
ENSG00000197362	ZNF786	3594	42	233	0.989447	2.83266	2.86287
ENSG00000197457	STMN3	2449	209	954	7.22568	17.0207	2.35558
ENSG00000197483	ZNF628	3847	82	424	1.80473	4.81571	2.66838
ENSG00000197530	MIB2	8767	170	1465	1.6418	7.30135	4.44718
ENSG00000197562	RAB40C	4180	121	501	2.45093	5.23695	2.13672
ENSG00000197586	ENTPD6	5327	209	944	3.32189	7.74294	2.33089
ENSG00000197620	EOLA1	4104	33	184	0.680813	1.95897	2.87739
ENSG00000197694	SPTAN1	11007	2500	12104	19.2306	48.0482	2.49853
ENSG00000197774	EME2	6972	95	1003	1.15369	6.2858	5.44845
ENSG00000197785	ATAD3A	3069	101	694	2.78641	9.88051	3.54596
ENSG00000197858	GPAA1	3269	526	2489	13.6236	33.268	2.44194
ENSG00000197879	MYO1C	8152	1883	7599	19.5572	40.7295	2.08258
ENSG00000197912	SPG7	10035	480	2911	4.04991	12.6748	3.12966
ENSG00000197948	FCHSD1	6073	500	2365	6.97089	17.0155	2.44094
ENSG00000198026	ZNF335	7543	519	2426	5.82565	14.0528	2.41223
ENSG00000198055	GRK6	4355	229	984	4.45214	9.87242	2.21746
ENSG00000198113	TOR4A	4148	186	1400	3.79661	14.7471	3.88428
ENSG00000198276	UCKL1	3105	277	1494	7.55335	21.0235	2.78334
ENSG00000198286	CARD11	4707	206	1018	3.70548	9.44975	2.55021
ENSG00000198324	PHETA1	3361	167	768	4.20697	9.98411	2.37323
ENSG00000198467	TPM2	4047	98	553	2.05028	5.97047	2.91202
ENSG00000198517	MAFK	4458	32	175	0.607759	1.7152	2.82217
ENSG00000198711	SSBP3-AS1	1027	29	129	2.39083	5.48828	2.29555
ENSG00000198728	LDB1	2790	881	3926	26.7358	61.4841	2.29969
ENSG00000198753	PLXNB3	7128	111	944	1.31849	5.78657	4.38879
ENSG00000198755	RPL10A	1501	1052	5169	59.3412	150.467	2.53563
ENSG00000198792	TMEM184B	5014	717	3252	12.1075	28.3389	2.3406
ENSG00000198816	ZNF358	2072	16	96	0.65381	2.02441	3.09633
ENSG00000198837	DENND4B	7584	462	2263	5.15781	13.0378	2.52777
ENSG00000198858	R3HDM4	2961	229	1560	6.54815	23.0199	3.51548
ENSG00000198873	GRK5	2949	80	352	2.29687	5.21537	2.27064
ENSG00000198911	SREBF2	7531	1773	7710	19.9332	44.732	2.24409
ENSG00000198912	C1orf174	4388	124	502	2.39263	4.99866	2.08919
ENSG00000198917	SPOUT1	4593	108	568	1.9909	5.40342	2.71406
ENSG00000198931	APRT	1803	100	413	4.69597	10.0086	2.13131
ENSG00000198933	TBKBP1	4280	117	500	2.31453	5.10438	2.20536
ENSG00000198952	SMG5	5308	1560	6231	24.8837	51.2913	2.06124
ENSG00000198974	MIR30E	92	5	30	4.60154	14.2479	3.09633
ENSG00000199024	MIR103A2	78	1	17	1.08549	9.52294	8.77293
ENSG00000199053	MIR324	83	3	34	3.0603	17.8985	5.84862
ENSG00000199130	MIR365A	87	1	11	0.9732	5.52447	5.6766
ENSG00000199313	RNU4-82P	140	2	18	1.20955	5.61774	4.64449
ENSG00000199407	RNA5SP301	121	2	12	1.39948	4.33324	3.09633
ENSG00000199436	SNORD9	104	1	18	0.814119	7.56234	9.28898
ENSG00000199477	SNORA31	130	1	11	0.651295	3.69714	5.6766
ENSG00000199568	RNU5A-1	116	10	48	7.299	18.0801	2.47706
ENSG00000199598	RNU6-859P	107	2	15	1.58259	6.12526	3.87041
ENSG00000199709	RNU4-23P	140	2	23	1.20955	7.17822	5.93463
ENSG00000199805	RNU1-134P	165	14	110	7.18398	29.129	4.05471
ENSG00000199824	RNU6-199P	107	5	52	3.95647	21.2342	5.36697
ENSG00000199977	LOC124904362	205	6	31	2.4781	6.60731	2.66628
ENSG00000200063	LOC124900399	129	2	21	1.31269	7.1129	5.41857
ENSG00000200087	SNORA73B	204	49	343	20.337	73.4651	3.61238
ENSG00000200247	RNU6-254P	107	4	19	3.16517	7.75866	2.45126
ENSG00000200274	RNU4-32P	141	1	15	0.600485	4.64824	7.74082
ENSG00000200345	RNU6-485P	107	1	7	0.791293	2.85845	3.61238
ENSG00000200403	RNU6-1099P	107	2	24	1.58259	9.80041	6.19265
ENSG00000200407	RNU6-1169P	103	4	18	3.28809	7.63576	2.32225
ENSG00000200434	RNA5-8SP2	152	2	12	1.11406	3.44949	3.09633
ENSG00000200594	RNU6-824P	104	1	25	0.814119	10.5032	12.9014
ENSG00000200597	RNVU1-33	170	6	35	2.9883	8.99572	3.01032
ENSG00000200652	LOC124900376	126	1	17	0.671971	5.89515	8.77293
ENSG00000200709	RNA5SP27	119	1	8	0.711499	2.93738	4.12844
ENSG00000200719	RNA5SP260	111	1	16	0.762778	6.29816	8.25687
ENSG00000200731	RNU1-124P	145	3	12	1.75176	3.61601	2.06422
ENSG00000200745	RNU1-31P	176	1	6	0.48107	1.48955	3.09633
ENSG00000200792	SNORA80A	136	4	29	2.49025	9.317	3.7414
ENSG00000200795	RNU4-1	141	10	82	6.00485	25.4104	4.23165
ENSG00000200816	SNORA38	132	13	53	8.33855	17.5436	2.10391
ENSG00000200906	RNU6-854P	107	1	8	0.791293	3.2668	4.12844
ENSG00000200913	SNORD46	104	8	32	6.51295	13.4442	2.06422
ENSG00000200917	RNU6-553P	96	5	24	4.40981	10.9234	2.47706
ENSG00000200942	RNU6-501P	100	2	11	1.69337	4.80629	2.8383
ENSG00000200959	SNORA74A	198	1	40	0.427618	8.82697	20.6422
ENSG00000201003	LOC124900439	136	1	16	0.622562	5.14041	8.25687
ENSG00000201032	RNU6-704P	103	1	4	0.822023	1.69683	2.06422
ENSG00000201109	RNA5SP245	121	3	19	2.09922	6.86096	3.26835
ENSG00000201113	RNU6-647P	107	2	9	1.58259	3.67515	2.32225
ENSG00000201151	LOC124900460	72	1	5	1.17595	3.03427	2.58027
ENSG00000201155	RNU1-24P	165	1	5	0.513142	1.32405	2.58027
ENSG00000201176	RNU6-853P	107	2	19	1.58259	7.75866	4.90252
ENSG00000201179	RNU6-1322P	107	2	18	1.58259	7.35031	4.64449
ENSG00000201298	RNU6-1164P	107	2	9	1.58259	3.67515	2.32225
ENSG00000201302	SNORA65	130	8	35	5.21036	11.7636	2.25774
ENSG00000201318	SNORD114-30	72	1	4	1.17595	2.42742	2.06422
ENSG00000201390	RNU6-1141P	107	4	29	3.16517	11.8422	3.7414
ENSG00000201407	LOC124900492	132	1	6	0.641427	1.98607	3.09633
ENSG00000201435	RNU4-24P	139	4	20	2.4365	6.28683	2.58027
ENSG00000201448	SNORA63C	129	2	13	1.31269	4.40322	3.35435
ENSG00000201469	RNA5SP379	113	1	18	0.749278	6.96003	9.28898
ENSG00000201470	RNY4P7	96	2	14	1.76392	6.37197	3.61238
ENSG00000201499	RNU6-312P	107	2	18	1.58259	7.35031	4.64449
ENSG00000201519	RNU6-645P	106	7	28	5.59131	11.5417	2.06422
ENSG00000201544	SNORA16B	135	5	22	3.13587	7.12042	2.27064
ENSG00000201586	RNU6-593P	112	6	28	4.53581	10.9234	2.40825
ENSG00000201604	RNU6-740P	105	1	8	0.806366	3.32903	4.12844
ENSG00000201616	RNU1-91P	163	1	27	0.519438	7.23757	13.9335
ENSG00000201619	LOC124900429	141	6	25	3.60291	7.74707	2.15023
ENSG00000201623	RNU6-923P	107	3	12	2.37388	4.90021	2.06422
ENSG00000201643	SNORA14A	135	1	5	0.627173	1.61828	2.58027
ENSG00000201649	RNY4P34	95	3	16	2.67374	7.35891	2.75229
ENSG00000201736	RNA5SP160	120	2	40	1.41114	14.5645	10.3211
ENSG00000201821	RNU4-9P	139	12	52	7.3095	16.3458	2.23624
ENSG00000201900	RNY1P13	105	8	38	6.45092	15.8129	2.45126
ENSG00000201922	RNU1-43P	165	6	24	3.07885	6.35542	2.06422
ENSG00000201923	RNA5SP485	119	1	6	0.711499	2.20303	3.09633
ENSG00000201998	SNORA23	182	24	100	11.1651	24.0074	2.15023
ENSG00000202125	RNU1-100P	165	6	32	3.07885	8.47389	2.75229
ENSG00000202189	SNORA30B	129	6	27	3.93806	9.14515	2.32225
ENSG00000202198	RN7SK	331	125950	1385391	32217.5	182878	5.67636
ENSG00000202227	RNU6-282P	103	3	15	2.46607	6.36313	2.58027
ENSG00000202259	RNU6-1318P	103	4	27	3.28809	11.4536	3.48337
ENSG00000202290	RNA5SP37	130	4	18	2.60518	6.04987	2.32225
ENSG00000202314	SNORD6	73	7	49	8.11889	29.3285	3.61238
ENSG00000202347	RNU1-16P	164	7	41	3.61389	10.9234	3.0226
ENSG00000202374	LOC124900175	151	5	21	2.80359	6.07658	2.16743
ENSG00000202434	LOC124900524	137	2	10	1.23603	3.18931	2.58027
ENSG00000202441	RNY4P10	95	2	13	1.78249	5.97911	3.35435
ENSG00000202490	RNU6-597P	102	3	27	2.49025	11.5659	4.64449
ENSG00000202515	VTRNA1-3	89	3	158	2.85399	77.5682	27.1789
ENSG00000202538	RNU4-2	141	19	195	11.4092	60.4272	5.29635
ENSG00000202566	MIR421	85	25	110	24.9025	56.5445	2.27064
ENSG00000202569	MIR146B	73	5	20	5.7992	11.9708	2.06422
ENSG00000203485	INF2	6497	523	3386	6.81569	22.7715	3.34103
ENSG00000203772	SPRN	3269	48	189	1.24322	2.52618	2.03196
ENSG00000203879	GDI1	5249	1141	5337	18.4048	44.426	2.41383
ENSG00000203896	LIME1	2653	5	129	0.159571	2.12456	13.3142
ENSG00000203942	C10orf62	1241	2	10	0.136452	0.352083	2.58027
ENSG00000203993	ARRDC1-AS1	1841	47	273	2.16155	6.47926	2.99751
ENSG00000204113	BMP2KL	1227	26	117	1.79411	4.16637	2.32225
ENSG00000204152	TIMM23B	794	3	16	0.319906	0.880474	2.75229
ENSG00000204160	ZDHHC18	5436	237	1031	3.69139	8.28698	2.24495
ENSG00000204227	RING1	1818	206	967	9.59389	23.2407	2.42245
ENSG00000204237	OXLD1	1600	31	268	1.64045	7.31866	4.46137
ENSG00000204250	LINC00587	590	1	8	0.143506	0.592454	4.12844
ENSG00000204264	PSMB8	2006	31	153	1.30843	3.33256	2.54698
ENSG00000204304	PBX2	4350	290	1272	5.64456	12.7766	2.26352
ENSG00000204316	MRPL38	4177	37	222	0.749995	2.32223	3.09633
ENSG00000204335	SP5	2060	11	73	0.452113	1.54836	3.42473
ENSG00000204348	DXO	2483	66	261	2.25055	4.59283	2.04076
ENSG00000204351	SKIV2L	5565	356	1426	5.41634	11.1962	2.06712
ENSG00000204387	SNHG32	1795	113	542	5.3301	13.1932	2.47523
ENSG00000204394	VARS1	6081	853	3424	11.8767	24.6023	2.07148
ENSG00000204463	BAG6	5310	509	3105	8.11605	25.5496	3.14803
ENSG00000204469	PRRC2A	9115	2284	9944	21.2159	47.6674	2.24678
ENSG00000204520	MICA	1386	247	964	15.0888	30.39	2.01408
ENSG00000204574	ABCF1	4523	344	1410	6.43951	13.621	2.11522
ENSG00000204622	HLA-J	1634	3	13	0.15545	0.347623	2.23624
ENSG00000204681	GABBR1	8470	554	2202	5.53793	11.3593	2.05118
ENSG00000204843	DCTN1	10439	566	2948	4.5907	12.3392	2.68786
ENSG00000204859	ZBTB48	4503	74	461	1.3914	4.47317	3.21488
ENSG00000204904	LINC01545	521	1	12	0.162511	1.00638	6.19265
ENSG00000205090	TMEM240	752	7	68	0.788137	3.95101	5.0131
ENSG00000205138	SDHAF1	1131	26	155	1.9464	5.98806	3.07648
ENSG00000205238	SPDYE2	2072	56	221	2.28833	4.66036	2.03657
ENSG00000205250	E2F4	3582	351	2204	8.29665	26.8846	3.24041
ENSG00000205352	PRR13	2897	214	967	6.25441	14.5846	2.33189
ENSG00000205356	TECPR1	9096	172	878	1.60103	4.21756	2.63428
ENSG00000205476	CCDC85C	6363	256	1027	3.40643	7.05221	2.07027
ENSG00000205485	LINC03009	3110	141	629	3.83866	8.83705	2.30212
ENSG00000205581	HMGN1	5102	437	1924	7.25207	16.4771	2.27206
ENSG00000205583	STAG3L1	2917	17	177	0.493439	2.65127	5.37304
ENSG00000205632	LINC01310	3426	2	10	0.049427	0.127535	2.58027
ENSG00000205790	DPP9-AS1	3071	6	51	0.165422	0.725617	4.38646
ENSG00000205903	ZNF316	3571	85	730	2.01535	8.93202	4.432
ENSG00000205918	PDPK2P	4426	36	150	0.688672	1.4808	2.15023
ENSG00000206601	RNU6-431P	107	6	28	4.74776	11.4338	2.40825
ENSG00000206603	SNORA22B	138	3	12	1.84062	3.79943	2.06422
ENSG00000206623	RNU6-979P	107	7	33	5.53905	13.4756	2.43283
ENSG00000206633	SNORA80B	136	1	16	0.622562	5.14041	8.25687
ENSG00000206635	RNU6-1062P	107	2	10	1.58259	4.0835	2.58027
ENSG00000206754	SNORD101	73	2	24	2.31968	14.365	6.19265
ENSG00000206848	RNU6-890P	107	6	44	4.74776	17.9674	3.7844
ENSG00000206852	RNU6-895P	103	1	4	0.822023	1.69683	2.06422
ENSG00000206855	RNU6-571P	107	1	6	0.791293	2.4501	3.09633
ENSG00000206857	RNU6-214P	107	1	4	0.791293	1.6334	2.06422
ENSG00000206892	RNU6-42P	107	3	18	2.37388	7.35031	3.09633
ENSG00000206907	RNU6-1013P	107	2	9	1.58259	3.67515	2.32225
ENSG00000206935	RNU6-514P	107	5	27	3.95647	11.0255	2.78669
ENSG00000206962	RNU6-74P	107	2	8	1.58259	3.2668	2.06422
ENSG00000206992	RNU6-574P	107	3	12	2.37388	4.90021	2.06422
ENSG00000206997	RNU6-524P	107	5	27	3.95647	11.0255	2.78669
ENSG00000207008	SNORA54	123	4	18	2.75344	6.39417	2.32225
ENSG00000207023	RNU6-975P	105	1	7	0.806366	2.9129	3.61238
ENSG00000207109	SNORD38C	69	3	15	3.68123	9.49859	2.58027
ENSG00000207129	RNA5SP187	119	9	53	6.40349	19.4601	3.03899
ENSG00000207180	RNU6-411P	107	1	4	0.791293	1.6334	2.06422
ENSG00000207185	RNU6-1157P	106	2	8	1.59752	3.29762	2.06422
ENSG00000207199	SNORD38D	69	1	23	1.22708	14.5645	11.8693
ENSG00000207208	RNU6-790P	105	1	5	0.806366	2.08064	2.58027
ENSG00000207233	SNORA37	129	2	14	1.31269	4.74193	3.61238
ENSG00000207355	RNU6-1257P	110	1	8	0.769713	3.17771	4.12844
ENSG00000207393	RNU6-136P	107	4	18	3.16517	7.35031	2.32225
ENSG00000207445	SNORD15B	146	6	37	3.47952	11.073	3.18234
ENSG00000207457	RNU6-476P	107	2	19	1.58259	7.75866	4.90252
ENSG00000207461	RNU6-253P	105	2	13	1.61273	5.40967	3.35435
ENSG00000207554	MIR647	96	12	52	10.5835	23.6673	2.23624
ENSG00000207574	MIR661	89	3	18	2.85399	8.83689	3.09633
ENSG00000207588	MIR593	100	7	34	5.92679	14.8558	2.50655
ENSG00000207614	MIR193A	88	3	22	2.88642	10.9234	3.7844
ENSG00000207633	MIR505	84	1	6	1.00796	3.12096	3.09633
ENSG00000207650	MIR570	97	9	41	7.85583	18.4684	2.35091
ENSG00000207693	MIR602	98	1	5	0.863963	2.22926	2.58027
ENSG00000207698	MIR32	70	1	13	1.20955	8.11451	6.70871
ENSG00000207704	MIR548AA1	97	6	25	5.23722	11.2612	2.15023
ENSG00000207719	MIR623	98	5	20	4.31982	8.91704	2.06422
ENSG00000207741	MIR590	97	20	82	17.4574	36.9368	2.11582
ENSG00000207750	MIR553	68	4	31	4.98049	19.9191	3.99942
ENSG00000207805	MIR483	76	1	5	1.11406	2.87457	2.58027
ENSG00000207873	MIR513A1	129	1	4	0.656344	1.35484	2.06422
ENSG00000207943	MIR634	97	2	9	1.74574	4.05404	2.32225
ENSG00000207956	MIR579	98	1	7	0.863963	3.12096	3.61238
ENSG00000208032	MIR548A3	97	1	5	0.87287	2.25224	2.58027
ENSG00000208883	SNORD96B	79	2	8	2.1435	4.42466	2.06422
ENSG00000208892	SNORA49	136	4	31	2.49025	9.95955	3.99942
ENSG00000209042	SNORD12C	89	10	53	9.5133	26.0197	2.73509
ENSG00000209482	SNORD83A	95	2	23	1.78249	10.5784	5.93463
ENSG00000211450	SELENOH	2162	82	472	3.21129	9.53901	2.97046
ENSG00000211454	AKR7L	2768	12	47	0.367059	0.741906	2.02121
ENSG00000211641	IGLV11-55	426	3	14	0.596256	1.43594	2.40825
ENSG00000211715	TRBV5-3	343	3	12	0.74054	1.52864	2.06422
ENSG00000211798	TRAV18	440	1	6	0.192428	0.59582	3.09633
ENSG00000211856	TRAJ33	57	1	4	1.48541	3.06621	2.06422
ENSG00000211897	IGHG3	1268	4	29	0.267093	0.999299	3.7414
ENSG00000211933	IGHV6-1	415	2	10	0.40804	1.05286	2.58027
ENSG00000212027	MIR374B	72	2	20	2.3519	12.1371	5.16054
ENSG00000212123	PRR22	1806	1	28	0.0468817	0.677419	14.4495
ENSG00000212240	RNU6-930P	100	4	25	3.38674	10.9234	3.22534
ENSG00000212304	SNORD12	90	16	94	15.0522	45.6354	3.03182
ENSG00000212331	RNA5SP297	113	2	14	1.49856	5.41335	3.61238
ENSG00000212342	LOC124900269	156	17	85	9.22668	23.8074	2.58027
ENSG00000212370	RNU6-482P	107	5	29	3.95647	11.8422	2.99312
ENSG00000212443	SNORA53	249	36	381	12.2412	66.8563	5.46158
ENSG00000212464	SNORA12	147	10	94	5.75975	27.9401	4.85091
ENSG00000212479	LOC124905065	214	2	13	0.791293	2.65428	3.35435
ENSG00000212526	RNU6-466P	103	2	17	1.64405	7.21155	4.38646
ENSG00000212534	SNORD70	88	10	43	9.62141	21.3502	2.21903
ENSG00000212535	RNU6-808P	108	2	13	1.56793	5.2594	3.35435
ENSG00000212542	RNA5SP496	109	1	8	0.776774	3.20686	4.12844
ENSG00000212567	LOC124900202	128	9	35	5.95325	11.9474	2.00688
ENSG00000212607	SNORA3B	131	3	12	1.93897	4.00246	2.06422
ENSG00000212694	LINC01089	4769	103	469	1.82865	4.29697	2.3498
ENSG00000212807	OR2A42	933	1	7	0.0907485	0.327818	3.61238
ENSG00000213070	HMGB3P6	598	2	11	0.283172	0.803727	2.8383
ENSG00000213139	CRYGS	2151	66	282	2.59791	5.7283	2.20496
ENSG00000213152	RPL7AP60	794	7	58	0.746447	3.19172	4.27588
ENSG00000213176	RPL13P6	626	17	68	2.2993	4.74626	2.06422
ENSG00000213188	YBX1P4	808	5	79	0.523938	4.27201	8.15366
ENSG00000213199	ASIC3	2748	29	126	0.893516	2.00341	2.24217
ENSG00000213222	TOMM40P4	1027	8	50	0.65954	2.12724	3.22534
ENSG00000213339	QTRT1	3430	62	296	1.53045	3.77063	2.46374
ENSG00000213413	PVRIG	1984	5	24	0.213378	0.52855	2.47706
ENSG00000213445	SIPA1	4668	270	2271	4.89727	21.2571	4.34059
ENSG00000213462	ERV3-1	4574	40	215	0.740432	2.0538	2.77379
ENSG00000213523	SRA1	3454	162	770	3.97113	9.74059	2.45285
ENSG00000213638	ADAT3	2235	26	194	0.984957	3.79263	3.85056
ENSG00000213654	GPSM3	1854	195	838	8.90525	19.7493	2.21771
ENSG00000213659	RSU1P3	835	11	43	1.11539	2.25008	2.0173
ENSG00000213672	NCKIPSD	3635	431	2030	10.0391	24.401	2.4306
ENSG00000213741	RPS29	2656	221	974	7.04507	16.0231	2.27438
ENSG00000213862	RPL7AP62	792	3	22	0.320714	1.21371	3.7844
ENSG00000213880	RPL7AP7	797	1	6	0.106234	0.328935	3.09633
ENSG00000213896	RPL31P8	374	2	8	0.452772	0.93462	2.06422
ENSG00000213903	LTB4R	4465	225	1017	4.2666	9.95214	2.33257
ENSG00000213911	OR2G1P	931	2	10	0.181887	0.469318	2.58027
ENSG00000213918	DNASE1	11267	290	1304	2.17927	5.05692	2.32047
ENSG00000213920	MDP1	1072	6	25	0.47389	1.01897	2.15023
ENSG00000213923	CSNK1E	6699	1159	6448	14.6486	42.0564	2.87103
ENSG00000213928	IRF9	3794	44	185	0.981921	2.13055	2.16977
ENSG00000213965	NUDT19	2967	193	785	5.50758	11.5603	2.09898
ENSG00000213970	RPS15P7	440	4	37	0.769713	3.67423	4.7735
ENSG00000213977	TAX1BP3	1377	22	125	1.35273	3.96637	2.93213
ENSG00000213983	AP1G2	6897	131	666	1.60817	4.21921	2.62361
ENSG00000213995	NAXD	3540	240	1060	5.74023	13.0834	2.27924
ENSG00000213999	BORCS8-MEF2B	2724	5	25	0.155412	0.401005	2.58027
ENSG00000214012	KRT18P38	1282	2	10	0.132088	0.340823	2.58027
ENSG00000214022	REPIN1	4649	391	1881	7.12096	17.6785	2.4826
ENSG00000214025	ATP5PBP4	746	1	4	0.113496	0.234282	2.06422
ENSG00000214063	TSPAN4	5841	206	1074	2.98608	8.03404	2.6905
ENSG00000214087	ARL16	2597	222	1051	7.23773	17.6827	2.44312
ENSG00000214253	FIS1	1795	44	338	2.07544	8.22752	3.96424
ENSG00000214274	ANG	1430	1	6	0.0592087	0.183329	3.09633
ENSG00000214279	SCART1	8017	113	548	1.1934	2.98666	2.50264
ENSG00000214359	RPL18P10	538	7	46	1.10163	3.73588	3.39122
ENSG00000214629	RPSAP6	882	2	22	0.191992	1.08986	5.6766
ENSG00000214655	ZSWIM8	7949	535	3342	5.69853	18.3701	3.22365
ENSG00000214706	IFRD2	3712	136	622	3.10207	7.32149	2.36019
ENSG00000214837	LINC01347	2364	57	371	2.0415	6.85714	3.35888
ENSG00000214860	EVPLL	2156	2	11	0.0785421	0.222926	2.8383
ENSG00000215012	RTL10	6803	205	795	2.55138	5.10603	2.00128
ENSG00000215041	NEURL4	6170	194	795	2.66218	5.62988	2.11476
ENSG00000215520	RPS4XP4	763	1	6	0.110968	0.343592	3.09633
ENSG00000215771	LRRC37A14P	462	1	4	0.183265	0.378299	2.06422
ENSG00000215788	TNFRSF25	3918	93	770	2.00974	8.58703	4.27271
ENSG00000215790	SLC35E2A	2504	109	666	3.68564	11.6214	3.15314
ENSG00000215908	CROCCP2	4534	264	1409	4.92996	13.5783	2.75425
ENSG00000216141	MIR941-2	117	2	22	1.44732	8.21587	5.6766
ENSG00000216195	MIR941-4	117	2	10	1.44732	3.73449	2.58027
ENSG00000216639	RPL7AP35	747	7	33	0.793412	1.93023	2.43283
ENSG00000216866	RPS2P55	920	1	6	0.0920309	0.284958	3.09633
ENSG00000217644	RPL18AP4	531	3	12	0.478352	0.987424	2.06422
ENSG00000217716	RPS10P3	494	1	9	0.171393	0.796035	4.64449
ENSG00000218643	RPL5P20	896	1	6	0.094496	0.29259	3.09633
ENSG00000218857	LOC100421246	1162	4	16	0.291457	0.601632	2.06422
ENSG00000218891	ZNF579	2558	86	521	2.84655	8.89926	3.12633
ENSG00000219188	CACYBPP3	625	5	23	0.677347	1.60792	2.37385
ENSG00000219200	RNASEK	1789	37	147	1.75111	3.59024	2.05027
ENSG00000219361	RPSAP72	358	1	7	0.236504	0.854342	3.61238
ENSG00000220418	TUBB3P1	1332	4	19	0.254259	0.623256	2.45126
ENSG00000220721	OR1F12P	918	2	10	0.184463	0.475964	2.58027
ENSG00000220771	BOLA2P3	256	1	4	0.330736	0.682711	2.06422
ENSG00000220867	HSPE1P26	275	3	30	0.923655	4.76656	5.16054
ENSG00000221015	RNU6ATAC29P	125	1	31	0.677347	10.836	15.9977
ENSG00000221038	RNU6ATAC7P	127	5	20	3.3334	6.88087	2.06422
ENSG00000221083	LOC124900452	125	1	8	0.677347	2.79638	4.12844
ENSG00000221102	SNORA11B	129	5	23	3.28172	7.79031	2.37385
ENSG00000221176	MIR1207	87	8	43	7.7856	21.5956	2.77379
ENSG00000221264	MIR1284	120	2	9	1.41114	3.27701	2.32225
ENSG00000221445	MIR1301	82	1	6	1.03254	3.19709	3.09633
ENSG00000221493	MIR320C1	88	6	31	5.77284	15.392	2.66628
ENSG00000221539	SNORD99	74	1	7	1.14417	4.13317	3.61238
ENSG00000221639	LOC124900180	125	1	10	0.677347	3.49548	5.16054
ENSG00000221650	MIR1267	78	2	10	2.17098	5.60173	2.58027
ENSG00000221855	TAS2R41	924	2	11	0.183265	0.520161	2.8383
ENSG00000221931	OR6X1	1058	2	8	0.160054	0.330386	2.06422
ENSG00000221968	FADS3	6283	739	3372	9.95861	23.4497	2.35472
ENSG00000221970	OR2A1	933	1	10	0.0907485	0.468312	5.16054
ENSG00000221978	CCNL2	6835	1142	8364	14.1465	53.4678	3.77958
ENSG00000221983	UBA52	4306	359	2059	7.05898	20.8929	2.95977
ENSG00000222009	BTBD19	3520	916	5560	22.033	69.0159	3.13238
ENSG00000222108	RNA5SP317	116	9	61	6.5691	22.9768	3.4977
ENSG00000222208	RNA5SP129	118	2	42	1.43506	15.5519	10.8371
ENSG00000222282	RNU6-584P	95	4	33	3.56498	15.1777	4.25745
ENSG00000222346	RNA5SP237	113	5	22	3.74639	8.5067	2.27064
ENSG00000222365	SNORD12B	91	9	96	8.3738	46.0942	5.50458
ENSG00000222414	RNU2-59P	191	2	13	0.88658	2.9739	3.35435
ENSG00000222445	RN7SKP56	331	4	19	1.02318	2.50809	2.45126
ENSG00000222455	RNA5SP296	111	1	14	0.762778	5.51089	7.22476
ENSG00000222501	RNU4-25P	230	15	81	5.52185	15.3877	2.78669
ENSG00000222585	RNA5SP494	129	1	7	0.656344	2.37097	3.61238
ENSG00000222743	RNU6-1190P	104	3	17	2.44236	7.14221	2.92431
ENSG00000222777	RNU6-233P	141	2	9	1.20097	2.78895	2.32225
ENSG00000222858	RNU6-920P	92	8	49	7.36247	23.2715	3.16083
ENSG00000222915	RNU6-564P	104	4	16	3.25648	6.72208	2.06422
ENSG00000222969	RN7SKP8	358	6	34	1.41902	4.14966	2.92431
ENSG00000223027	LOC124900293	141	6	38	3.60291	11.7756	3.26835
ENSG00000223113	RNA5SP247	105	2	21	1.61273	8.7387	5.41857
ENSG00000223131	RNA5SP304	104	1	5	0.814119	2.10065	2.58027
ENSG00000223189	RNU6-177P	104	2	8	1.62824	3.36104	2.06422
ENSG00000223263	RNU6-387P	105	4	33	3.22546	13.7322	4.25745
ENSG00000223280	RNU6-57P	103	1	18	0.822023	7.63576	9.28898
ENSG00000223450	RPS24P5	371	6	52	1.3693	6.12416	4.47247
ENSG00000223496	EXOSC6	1700	90	540	4.48244	13.8791	3.09633
ENSG00000223547	ZNF844	6620	13	55	0.166267	0.363012	2.18331
ENSG00000223705	NSUN5P1	4822	69	383	1.21156	3.47047	2.86448
ENSG00000223861	RPS10P6	495	12	68	2.05257	6.00234	2.92431
ENSG00000224034	LINC02561	692	6	34	0.734119	2.14679	2.92431
ENSG00000224051	CPTP	2556	74	633	2.45128	10.8208	4.41436
ENSG00000224163	LOC392787	615	1	8	0.137672	0.568371	4.12844
ENSG00000224315	RPL7P7	703	2	17	0.240877	1.0566	4.38646
ENSG00000224464	PGAM1P6	747	2	20	0.226689	1.16984	5.16054
ENSG00000224536	CSRP1-AS1	340	3	13	0.747074	1.67063	2.23624
ENSG00000224650	IGHV3-74	587	1	8	0.144239	0.595482	4.12844
ENSG00000224877	NDUFAF8	1376	48	330	2.95355	10.4788	3.54787
ENSG00000224968	LINC01645	491	1	6	0.172441	0.533933	3.09633
ENSG00000224975	INE1	945	10	67	0.895962	3.09785	3.45757
ENSG00000225096	LOC101927293	301	3	19	0.843871	2.75806	3.26835
ENSG00000225151	GOLGA2P7	5378	87	504	1.36968	4.09474	2.98956
ENSG00000225190	PLEKHM1	9233	864	3729	7.92305	17.6468	2.22728
ENSG00000225210	DUXAP9	12134	10	44	0.0697778	0.15844	2.27064
ENSG00000225222	CHCHD4P5	427	19	93	3.76745	9.51638	2.52595
ENSG00000225239	RPL21P107	460	1	9	0.184062	0.854873	4.64449
ENSG00000225323	HBAP1	372	1	4	0.227603	0.469823	2.06422
ENSG00000225349	ANKRD49P2	533	16	66	2.54164	5.41045	2.12872
ENSG00000225364	ATP6V0E1P1	226	22	118	8.24206	22.8134	2.76793
ENSG00000225470	JPX	4427	152	680	2.90707	6.71145	2.30866
ENSG00000225523	IGKV6D-21	409	1	4	0.207013	0.42732	2.06422
ENSG00000225578	NCBP2-AS1	562	12	50	1.80787	3.88732	2.15023
ENSG00000225602	MTOR-AS1	763	17	85	1.88645	4.86756	2.58027
ENSG00000225611	CCDC13-AS2	897	2	22	0.188781	1.07164	5.6766
ENSG00000225663	MCRIP1	3676	2	109	0.0460655	1.29559	28.125
ENSG00000225669	RPL23AP27	451	1	4	0.187735	0.387526	2.06422
ENSG00000225697	SLC26A6	6373	690	4278	9.16698	29.3301	3.19954
ENSG00000225698	IGHV3-72	437	4	16	0.774997	1.59976	2.06422
ENSG00000225725	FAM66E	2841	1	5	0.0298023	0.0768981	2.58027
ENSG00000225756	DBH-AS1	2139	14	78	0.554164	1.59331	2.87516
ENSG00000225855	RUSC1-AS1	3516	125	542	3.01011	6.73546	2.23761
ENSG00000225951	ODF2-AS1	407	3	28	0.624091	3.00594	4.81651
ENSG00000226167	AP4B1-AS1	1734	17	90	0.830082	2.26783	2.73205
ENSG00000226210	WASH8P	1817	157	672	7.31587	16.1596	2.20884
ENSG00000226250	LINC00408	560	1	6	0.151194	0.468145	3.09633
ENSG00000226288	OR52I2	1115	1	6	0.0759358	0.235122	3.09633
ENSG00000226327	RPSAP49	886	2	8	0.191125	0.394524	2.06422
ENSG00000226367	ST7-AS2	2866	31	135	0.915813	2.05814	2.24733
ENSG00000226393	IFNA20P	528	2	14	0.320714	1.15854	3.61238
ENSG00000226395	MRPS21P5	231	2	10	0.73306	1.89149	2.58027
ENSG00000226493	RPL26P27	437	15	70	2.90624	6.99896	2.40825
ENSG00000226498	RPSAP21	885	5	20	0.478352	0.987424	2.06422
ENSG00000226686	LINC01535	2187	5	21	0.193572	0.419554	2.16743
ENSG00000226696	LENG8-AS1	1248	33	137	2.23883	4.79648	2.14241
ENSG00000226726	TMEM256P2	341	1	4	0.248294	0.512534	2.06422
ENSG00000226734	SNRPGP12	213	3	15	1.19251	3.07701	2.58027
ENSG00000226742	HSBP1L1	2056	64	339	2.63559	7.20433	2.73348
ENSG00000226763	SRRM5	2698	19	74	0.596256	1.19841	2.0099
ENSG00000226765	RPSAP33	865	2	8	0.195765	0.404102	2.06422
ENSG00000226984	RPL26P10	427	12	55	2.37944	5.62797	2.36525
ENSG00000227056	RPL6P2	783	5	33	0.540667	1.84149	3.40596
ENSG00000227187	RPL21P31	415	1	4	0.20402	0.421142	2.06422
ENSG00000227225	MTND1P14	950	39	208	3.47586	9.56658	2.75229
ENSG00000227401	RPL37P1	284	9	41	2.68315	6.30786	2.35091
ENSG00000227470	RPL39P16	153	4	16	2.21355	4.56925	2.06422
ENSG00000227500	SCAMP4	6933	148	1247	1.80743	7.85891	4.34811
ENSG00000227536	SOCS5P4	1566	15	85	0.811	2.37161	2.92431
ENSG00000227740	LINC02803	657	3	16	0.386614	1.06407	2.75229
ENSG00000227741	LOC729867	1578	84	337	4.50706	9.33125	2.07036
ENSG00000228053	RPL21P87	478	2	12	0.354261	1.09691	3.09633
ENSG00000228069	MTCO3P29	779	10	57	1.08689	3.19709	2.94151
ENSG00000228109	MELTF-AS1	1139	22	114	1.63539	4.37319	2.6741
ENSG00000228314	CYP4F29P	1717	8	36	0.394495	0.916113	2.32225
ENSG00000228337	PPIAP69	241	1	9	0.351321	1.63171	4.64449
ENSG00000228427	LOC107985688	726	4	18	0.466492	1.08331	2.32225
ENSG00000228501	RPL15P18	612	6	27	0.830082	1.92765	2.32225
[truncated: 475 more rows]

## Sheet: 8780 SpyCLIP-seq targets 
Supplementary Data 3 Target genes of BUD31
8780 BUD31 binding genes identified by SpyCLIP-seq
ID	Gene
SpyCLIP_target_1	XRCC5
SpyCLIP_target_2	UNC93B1
SpyCLIP_target_3	DYNLT1
SpyCLIP_target_4	FAM136A
SpyCLIP_target_5	TTC19
SpyCLIP_target_6	CHRAC1
SpyCLIP_target_7	LOC100286925
SpyCLIP_target_8	MIR569
SpyCLIP_target_9	MIR6861
SpyCLIP_target_10	RGL2
SpyCLIP_target_11	NAP1L4
SpyCLIP_target_12	TAX1BP3
SpyCLIP_target_13	FBLIM1
SpyCLIP_target_14	SLC25A44
SpyCLIP_target_15	MIR6771
SpyCLIP_target_16	DOLPP1
SpyCLIP_target_17	STAU1
SpyCLIP_target_18	SPTAN1
SpyCLIP_target_19	KLHDC2
SpyCLIP_target_20	ZMIZ2
SpyCLIP_target_21	PLPBP
SpyCLIP_target_22	MIR6818
SpyCLIP_target_23	KIAA0754
SpyCLIP_target_24	AVPI1
SpyCLIP_target_25	SZRD1
SpyCLIP_target_26	OPA1-AS1
SpyCLIP_target_27	HLA-C
SpyCLIP_target_28	LOC100288175
SpyCLIP_target_29	FLNB-AS1
SpyCLIP_target_30	NCOA1
SpyCLIP_target_31	SEC62
SpyCLIP_target_32	PDE2A
SpyCLIP_target_33	NUP88
SpyCLIP_target_34	RBM10
SpyCLIP_target_35	RNF145
SpyCLIP_target_36	DTNBP1
SpyCLIP_target_37	DELE1
SpyCLIP_target_38	HMGCR
SpyCLIP_target_39	FBXW5
SpyCLIP_target_40	ZFR
SpyCLIP_target_41	MKNK1
SpyCLIP_target_42	RBM4B
SpyCLIP_target_43	KIAA0753
SpyCLIP_target_44	RDX
SpyCLIP_target_45	AGER
SpyCLIP_target_46	PLXNB2
SpyCLIP_target_47	LOC220729
SpyCLIP_target_48	SAP18
SpyCLIP_target_49	NAA38
SpyCLIP_target_50	SNORD62A
SpyCLIP_target_51	KIF1C
SpyCLIP_target_52	ROBO1
SpyCLIP_target_53	SUMO1P3
SpyCLIP_target_54	PARP4
SpyCLIP_target_55	TMEM92
SpyCLIP_target_56	FAM91A1
SpyCLIP_target_57	DPP9-AS1
SpyCLIP_target_58	STAT5A
SpyCLIP_target_59	MMP19
SpyCLIP_target_60	TIMP1
SpyCLIP_target_61	MARK2
SpyCLIP_target_62	FRMD6
SpyCLIP_target_63	DNER
SpyCLIP_target_64	PAPOLA
SpyCLIP_target_65	GUCA2A
SpyCLIP_target_66	DHX36
SpyCLIP_target_67	POFUT2
SpyCLIP_target_68	C12orf29
SpyCLIP_target_69	KRAS
SpyCLIP_target_70	SNORD170
SpyCLIP_target_71	MIR6513
SpyCLIP_target_72	LAMB1
SpyCLIP_target_73	JMJD7-PLA2G4B
SpyCLIP_target_74	FGF16
SpyCLIP_target_75	IGFLR1
SpyCLIP_target_76	N4BP2L1
SpyCLIP_target_77	SDC4
SpyCLIP_target_78	THAP3
SpyCLIP_target_79	MIR645
SpyCLIP_target_80	MIR21
SpyCLIP_target_81	SENP2
SpyCLIP_target_82	ARL8A
SpyCLIP_target_83	SNORD119
SpyCLIP_target_84	MIR657
SpyCLIP_target_85	MIR10523
SpyCLIP_target_86	STK25
SpyCLIP_target_87	XPNPEP1
SpyCLIP_target_88	FTCD-AS1
SpyCLIP_target_89	LOC100129917
SpyCLIP_target_90	N4BP2L2
SpyCLIP_target_91	MIR612
SpyCLIP_target_92	DLC1
SpyCLIP_target_93	LOC105370489
SpyCLIP_target_94	TNKS1BP1
SpyCLIP_target_95	NEMF
SpyCLIP_target_96	INTS6
SpyCLIP_target_97	MIR25
SpyCLIP_target_98	PLCG1
SpyCLIP_target_99	PKP4-AS1
SpyCLIP_target_100	SCARNA7
SpyCLIP_target_101	NOC3L
SpyCLIP_target_102	PEX5
SpyCLIP_target_103	NPIPB12
SpyCLIP_target_104	RPL31
SpyCLIP_target_105	CIAO3
SpyCLIP_target_106	PRPF6
SpyCLIP_target_107	CELF1
SpyCLIP_target_108	CCNG1
SpyCLIP_target_109	SYDE1
SpyCLIP_target_110	SLFN11
SpyCLIP_target_111	MIR6785
SpyCLIP_target_112	TRIO
SpyCLIP_target_113	KLHL11
SpyCLIP_target_114	VMP1
SpyCLIP_target_115	QSOX1
SpyCLIP_target_116	VIRMA
SpyCLIP_target_117	WHAMMP1
SpyCLIP_target_118	ATP6V0B
SpyCLIP_target_119	NEK9
SpyCLIP_target_120	RAB24
SpyCLIP_target_121	SMARCC2
SpyCLIP_target_122	CFAP70
SpyCLIP_target_123	MIR1206
SpyCLIP_target_124	MLLT10P1
SpyCLIP_target_125	KIAA1522
SpyCLIP_target_126	C5orf64
SpyCLIP_target_127	COQ8A
SpyCLIP_target_128	MIR1226
SpyCLIP_target_129	SEPTIN9
SpyCLIP_target_130	SNORD146
SpyCLIP_target_131	USP19
SpyCLIP_target_132	DOP1A
SpyCLIP_target_133	USP36
SpyCLIP_target_134	F2RL3
SpyCLIP_target_135	BCKDK
SpyCLIP_target_136	ANPEP
SpyCLIP_target_137	KRT7
SpyCLIP_target_138	MIR3195
SpyCLIP_target_139	KHNYN
SpyCLIP_target_140	SNORD89
SpyCLIP_target_141	INPP5E
SpyCLIP_target_142	ALPK3
SpyCLIP_target_143	TOE1
SpyCLIP_target_144	SPECC1
SpyCLIP_target_145	C8orf88
SpyCLIP_target_146	SHPRH
SpyCLIP_target_147	CNP
SpyCLIP_target_148	NBPF9
SpyCLIP_target_149	PROX2
SpyCLIP_target_150	FASLG
SpyCLIP_target_151	CEMP1
SpyCLIP_target_152	ARHGAP23
SpyCLIP_target_153	RHBDD3
SpyCLIP_target_154	MRPL28
SpyCLIP_target_155	NBN
SpyCLIP_target_156	SURF2
SpyCLIP_target_157	DDX46
SpyCLIP_target_158	ARHGEF26
SpyCLIP_target_159	PITRM1-AS1
SpyCLIP_target_160	C9orf163
SpyCLIP_target_161	POGZ
SpyCLIP_target_162	MED8
SpyCLIP_target_163	MIR5685
SpyCLIP_target_164	SLFNL1-AS1
SpyCLIP_target_165	BRD1
SpyCLIP_target_166	CARD8
SpyCLIP_target_167	DIS3
SpyCLIP_target_168	VPS4A
SpyCLIP_target_169	SHBG
SpyCLIP_target_170	SNORA117
SpyCLIP_target_171	MPHOSPH6
SpyCLIP_target_172	EID3
SpyCLIP_target_173	MIR6766
SpyCLIP_target_174	CLEC2D
SpyCLIP_target_175	VPS13B
SpyCLIP_target_176	LAMA5
SpyCLIP_target_177	GFM1
SpyCLIP_target_178	ADRM1
SpyCLIP_target_179	INTS11
SpyCLIP_target_180	CLIP4
SpyCLIP_target_181	PHF6
SpyCLIP_target_182	AFF1
SpyCLIP_target_183	MIR147A
SpyCLIP_target_184	SNORD111
SpyCLIP_target_185	SUGP2
SpyCLIP_target_186	PPIL6
SpyCLIP_target_187	SMIM4
SpyCLIP_target_188	TNFAIP2
SpyCLIP_target_189	ZNF451-AS1
SpyCLIP_target_190	CYBA
SpyCLIP_target_191	DNAJA3
SpyCLIP_target_192	DDX41
SpyCLIP_target_193	ZNF185
SpyCLIP_target_194	RBM39
SpyCLIP_target_195	LMBR1L
SpyCLIP_target_196	SETD3
SpyCLIP_target_197	MIR185
SpyCLIP_target_198	RBM3
SpyCLIP_target_199	SLC25A3
SpyCLIP_target_200	DLG1
SpyCLIP_target_201	LRFN4
SpyCLIP_target_202	SEC14L1
SpyCLIP_target_203	SNORA9B
SpyCLIP_target_204	MIR6853
SpyCLIP_target_205	PHC3
SpyCLIP_target_206	XRN1
SpyCLIP_target_207	MAP3K12
SpyCLIP_target_208	MED10
SpyCLIP_target_209	DLSTP1
SpyCLIP_target_210	YEATS2-AS1
SpyCLIP_target_211	CD151
SpyCLIP_target_212	S100B
SpyCLIP_target_213	RBM25
SpyCLIP_target_214	PFN1P2
SpyCLIP_target_215	MIR3179-4
SpyCLIP_target_216	FSCN1
SpyCLIP_target_217	MIR1256
SpyCLIP_target_218	DND1
SpyCLIP_target_219	PSME3
SpyCLIP_target_220	ARHGEF28
SpyCLIP_target_221	PHOX2B
SpyCLIP_target_222	MAP1B
SpyCLIP_target_223	PTBP2
SpyCLIP_target_224	FRMD8
SpyCLIP_target_225	CCDC107
SpyCLIP_target_226	BRAT1
SpyCLIP_target_227	EXOC1
SpyCLIP_target_228	LOC100506076
SpyCLIP_target_229	ANKS6
SpyCLIP_target_230	PSMD6
SpyCLIP_target_231	MIR103A2
SpyCLIP_target_232	MICALL2
SpyCLIP_target_233	MIR6772
SpyCLIP_target_234	CSTF2
SpyCLIP_target_235	PHLDA1
SpyCLIP_target_236	USP34
SpyCLIP_target_237	MIPOL1
SpyCLIP_target_238	CRTC2
SpyCLIP_target_239	NKX6-3
SpyCLIP_target_240	NSUN5P2
SpyCLIP_target_241	HUS1B
SpyCLIP_target_242	ATP8B5P
SpyCLIP_target_243	FXR1
SpyCLIP_target_244	MFSD14A
SpyCLIP_target_245	MIR6727
SpyCLIP_target_246	RNFT1
SpyCLIP_target_247	PSMB3
SpyCLIP_target_248	ITCH
SpyCLIP_target_249	ZMIZ1
SpyCLIP_target_250	PSMD2
SpyCLIP_target_251	MED6
SpyCLIP_target_252	PMM2
SpyCLIP_target_253	ZNF428
SpyCLIP_target_254	MIR6868
SpyCLIP_target_255	RARS
SpyCLIP_target_256	MRPS6
SpyCLIP_target_257	ARHGEF12
SpyCLIP_target_258	WDR59
SpyCLIP_target_259	MDM2
SpyCLIP_target_260	RGS9
SpyCLIP_target_261	SNAPC1
SpyCLIP_target_262	MIR6786
SpyCLIP_target_263	MIR4639
SpyCLIP_target_264	SOX15
SpyCLIP_target_265	TRIM22
SpyCLIP_target_266	TARS
SpyCLIP_target_267	ST14
SpyCLIP_target_268	CDC40
SpyCLIP_target_269	MIR6716
SpyCLIP_target_270	CNOT3
SpyCLIP_target_271	GPCPD1
SpyCLIP_target_272	EGFR-AS1
SpyCLIP_target_273	SEC23A-AS1
SpyCLIP_target_274	RETNLB
SpyCLIP_target_275	EFTUD2
SpyCLIP_target_276	ATP5MG
SpyCLIP_target_277	CHERP
SpyCLIP_target_278	SLCO4A1-AS1
SpyCLIP_target_279	SSU72
SpyCLIP_target_280	SSH1
SpyCLIP_target_281	MIR6777
SpyCLIP_target_282	FAM162B
SpyCLIP_target_283	GNRH2
SpyCLIP_target_284	KMT5C
SpyCLIP_target_285	COA5
SpyCLIP_target_286	SAFB2
SpyCLIP_target_287	MIR3136
SpyCLIP_target_288	P4HTM
SpyCLIP_target_289	TUBGCP2
SpyCLIP_target_290	YAE1
SpyCLIP_target_291	GPX4
SpyCLIP_target_292	TAPBP
SpyCLIP_target_293	MIR8072
SpyCLIP_target_294	GPR151
SpyCLIP_target_295	MYO1C
SpyCLIP_target_296	NOL3
SpyCLIP_target_297	BRWD3
SpyCLIP_target_298	PSMC3IP
SpyCLIP_target_299	FMN1
SpyCLIP_target_300	MIR6880
SpyCLIP_target_301	ALOX12
SpyCLIP_target_302	SAFB
SpyCLIP_target_303	CYBC1
SpyCLIP_target_304	LDHB
SpyCLIP_target_305	PRKD2
SpyCLIP_target_306	PLEC
SpyCLIP_target_307	CSAD
SpyCLIP_target_308	VASH1-AS1
SpyCLIP_target_309	IKBKG
SpyCLIP_target_310	HIF1A-AS2
SpyCLIP_target_311	YAP1
SpyCLIP_target_312	SAR1A
SpyCLIP_target_313	GNL2
SpyCLIP_target_314	DUSP1
SpyCLIP_target_315	ANKRD10
SpyCLIP_target_316	TACO1
SpyCLIP_target_317	LDLRAD2
SpyCLIP_target_318	TM4SF19-TCTEX1D2
SpyCLIP_target_319	VASP
SpyCLIP_target_320	RPS24
SpyCLIP_target_321	PELI1
SpyCLIP_target_322	FKBP15
SpyCLIP_target_323	TBC1D2
SpyCLIP_target_324	RHPN2
SpyCLIP_target_325	SNORA36B
SpyCLIP_target_326	KDM1A
SpyCLIP_target_327	C5orf30
SpyCLIP_target_328	AP2M1
SpyCLIP_target_329	TRIM66
SpyCLIP_target_330	SLC39A3
SpyCLIP_target_331	S100A16
SpyCLIP_target_332	LAMC1-AS1
SpyCLIP_target_333	CNTNAP1
SpyCLIP_target_334	INTS1
SpyCLIP_target_335	MYLK4
SpyCLIP_target_336	HCLS1
SpyCLIP_target_337	ATP13A3
SpyCLIP_target_338	MIR4750
SpyCLIP_target_339	SNORA23
SpyCLIP_target_340	CNPY2
SpyCLIP_target_341	PTGES3
SpyCLIP_target_342	YIF1A
SpyCLIP_target_343	CD101
SpyCLIP_target_344	CALD1
SpyCLIP_target_345	SNORD102
SpyCLIP_target_346	NCKAP5L
SpyCLIP_target_347	MIR10393
SpyCLIP_target_348	VTRNA2-1
SpyCLIP_target_349	NOL4L
SpyCLIP_target_350	RPS15
SpyCLIP_target_351	RUVBL1-AS1
SpyCLIP_target_352	TRIM28
SpyCLIP_target_353	SLMAP
SpyCLIP_target_354	CLK4
SpyCLIP_target_355	SH3KBP1
SpyCLIP_target_356	HSP90AA1
SpyCLIP_target_357	JMJD1C
SpyCLIP_target_358	USP22
SpyCLIP_target_359	HECTD1
SpyCLIP_target_360	COX18
SpyCLIP_target_361	MAN2C1
SpyCLIP_target_362	CCDC14
SpyCLIP_target_363	EVPL
SpyCLIP_target_364	HLTF-AS1
SpyCLIP_target_365	FMNL3
SpyCLIP_target_366	APOL5
SpyCLIP_target_367	RELA
SpyCLIP_target_368	ROGDI
SpyCLIP_target_369	PSMA7
SpyCLIP_target_370	MGAT2
SpyCLIP_target_371	NUP210
SpyCLIP_target_372	ACSF2
SpyCLIP_target_373	MIR122
SpyCLIP_target_374	RBMX
SpyCLIP_target_375	YEATS2
SpyCLIP_target_376	AIFM1
SpyCLIP_target_377	MIR3918
SpyCLIP_target_378	FLNA
SpyCLIP_target_379	DPP9
SpyCLIP_target_380	KLF2
SpyCLIP_target_381	MIR4260
SpyCLIP_target_382	TMF1
SpyCLIP_target_383	USP35
SpyCLIP_target_384	CAPG
SpyCLIP_target_385	HNRNPA2B1
SpyCLIP_target_386	SNORD117
SpyCLIP_target_387	LRP1-AS
SpyCLIP_target_388	LTBR
SpyCLIP_target_389	KDM5A
SpyCLIP_target_390	DNMBP
SpyCLIP_target_391	AMZ1
SpyCLIP_target_392	HOOK2
SpyCLIP_target_393	ATP5F1C
SpyCLIP_target_394	IDI2-AS1
SpyCLIP_target_395	BAP1
SpyCLIP_target_396	INSIG1
SpyCLIP_target_397	IVD
SpyCLIP_target_398	VPS13D
SpyCLIP_target_399	SRPX2
SpyCLIP_target_400	ATP11B
SpyCLIP_target_401	LINC00958
SpyCLIP_target_402	SLC48A1
SpyCLIP_target_403	SLC17A7
SpyCLIP_target_404	MARCKSL1
SpyCLIP_target_405	NIBAN2
SpyCLIP_target_406	DHRS12
SpyCLIP_target_407	AHCYL1
SpyCLIP_target_408	SNORD62B
SpyCLIP_target_409	ABCC6
SpyCLIP_target_410	GOSR1
SpyCLIP_target_411	HMGCL
SpyCLIP_target_412	UBE2V1
SpyCLIP_target_413	GPBP1
SpyCLIP_target_414	SGTB
SpyCLIP_target_415	TPR
SpyCLIP_target_416	METTL17
SpyCLIP_target_417	COMP
SpyCLIP_target_418	ZMYM3
SpyCLIP_target_419	ADAM17
SpyCLIP_target_420	DNM1L
SpyCLIP_target_421	MED13
SpyCLIP_target_422	DFFA
SpyCLIP_target_423	EP400P1
SpyCLIP_target_424	DCTN1
SpyCLIP_target_425	PSMC5
SpyCLIP_target_426	CPLX4
SpyCLIP_target_427	MECR
SpyCLIP_target_428	AK2
SpyCLIP_target_429	HSD11B2
SpyCLIP_target_430	AMN
SpyCLIP_target_431	COX7A2L
SpyCLIP_target_432	MIR6735
SpyCLIP_target_433	SENCR
SpyCLIP_target_434	GSK3A
SpyCLIP_target_435	MIR4498
SpyCLIP_target_436	TGM2
SpyCLIP_target_437	MIR378H
SpyCLIP_target_438	WIPI2
SpyCLIP_target_439	STX5
SpyCLIP_target_440	GRWD1
SpyCLIP_target_441	ZNF687
SpyCLIP_target_442	GHSR
SpyCLIP_target_443	GAL
SpyCLIP_target_444	RHOC
SpyCLIP_target_445	IFT80
SpyCLIP_target_446	MIR1343
SpyCLIP_target_447	IRS4
SpyCLIP_target_448	TACR2
SpyCLIP_target_449	PAM16
SpyCLIP_target_450	ATP5PF
SpyCLIP_target_451	DYNC1H1
SpyCLIP_target_452	LINC01465
SpyCLIP_target_453	NUCB1
SpyCLIP_target_454	MUC6
SpyCLIP_target_455	KIF17
SpyCLIP_target_456	MIR5088
SpyCLIP_target_457	EVC
SpyCLIP_target_458	PSMC3
SpyCLIP_target_459	RBM33
SpyCLIP_target_460	CCNB2
SpyCLIP_target_461	LOC100506551
SpyCLIP_target_462	IL18BP
SpyCLIP_target_463	VAMP1
SpyCLIP_target_464	KCTD2
SpyCLIP_target_465	MIR593
SpyCLIP_target_466	COQ8B
SpyCLIP_target_467	CCDC85B
SpyCLIP_target_468	TFG
SpyCLIP_target_469	EMC1
SpyCLIP_target_470	STK17A
SpyCLIP_target_471	SETDB1
SpyCLIP_target_472	MIR611
SpyCLIP_target_473	VPS13A-AS1
SpyCLIP_target_474	ODF2L
SpyCLIP_target_475	ABCD4
SpyCLIP_target_476	MYLK
SpyCLIP_target_477	BCAT2
SpyCLIP_target_478	DDX54
SpyCLIP_target_479	MAP3K11
SpyCLIP_target_480	IFFO2
SpyCLIP_target_481	BEX3
SpyCLIP_target_482	LOC101928445
SpyCLIP_target_483	NEMP2
SpyCLIP_target_484	MIR4284
SpyCLIP_target_485	RB1CC1
SpyCLIP_target_486	HLA-B
SpyCLIP_target_487	ZC2HC1B
SpyCLIP_target_488	NORAD
SpyCLIP_target_489	DENND4B
SpyCLIP_target_490	MIR6509
SpyCLIP_target_491	ZSWIM8-AS1
SpyCLIP_target_492	IRAK1
SpyCLIP_target_493	CDC42EP2
SpyCLIP_target_494	C2CD5
SpyCLIP_target_495	TRUB2
SpyCLIP_target_496	E2F4
SpyCLIP_target_497	MIR6886
SpyCLIP_target_498	PDIA6
SpyCLIP_target_499	SNORD98
SpyCLIP_target_500	LINC01988
SpyCLIP_target_501	SCFD1
SpyCLIP_target_502	PTS
SpyCLIP_target_503	UBR4
SpyCLIP_target_504	DNAJC13
SpyCLIP_target_505	SUPT6H
SpyCLIP_target_506	ARHGAP21
SpyCLIP_target_507	FBXW11
SpyCLIP_target_508	PRKAG1
SpyCLIP_target_509	ACSL3
SpyCLIP_target_510	LOC100129617
SpyCLIP_target_511	MYO5C
SpyCLIP_target_512	DGKD
SpyCLIP_target_513	BZW1
SpyCLIP_target_514	HPS3
SpyCLIP_target_515	ARRB2
SpyCLIP_target_516	LINC01291
SpyCLIP_target_517	SLC25A11
SpyCLIP_target_518	CSPP1
SpyCLIP_target_519	HSF5
SpyCLIP_target_520	MIR6876
SpyCLIP_target_521	IL21R-AS1
SpyCLIP_target_522	TBC1D9
SpyCLIP_target_523	EMSY
SpyCLIP_target_524	DHH
SpyCLIP_target_525	MPZL1
SpyCLIP_target_526	UNC13D
SpyCLIP_target_527	PSMB4
SpyCLIP_target_528	MBD1
SpyCLIP_target_529	SLC20A1
SpyCLIP_target_530	PEX19
SpyCLIP_target_531	ASAP1-IT2
SpyCLIP_target_532	LATS2
SpyCLIP_target_533	MSTO2P
SpyCLIP_target_534	JAK1
SpyCLIP_target_535	PON2
SpyCLIP_target_536	CUTA
SpyCLIP_target_537	CXCR6
SpyCLIP_target_538	MYRF
SpyCLIP_target_539	NXPH4
SpyCLIP_target_540	COA6
SpyCLIP_target_541	KIF5B
SpyCLIP_target_542	ENDOV
SpyCLIP_target_543	NACA
SpyCLIP_target_544	SECISBP2L
SpyCLIP_target_545	WDR83OS
SpyCLIP_target_546	SUB1
SpyCLIP_target_547	SREBF1
SpyCLIP_target_548	CTR9
SpyCLIP_target_549	OCRL
SpyCLIP_target_550	NPM3
SpyCLIP_target_551	DPH7
SpyCLIP_target_552	CAST
SpyCLIP_target_553	TBK1
SpyCLIP_target_554	LTBP4
SpyCLIP_target_555	ELF4
SpyCLIP_target_556	ELL3
SpyCLIP_target_557	STX18
SpyCLIP_target_558	FBXW2
SpyCLIP_target_559	LOC101929574
SpyCLIP_target_560	MACO1
SpyCLIP_target_561	EED
SpyCLIP_target_562	GPATCH2L
SpyCLIP_target_563	ARHGAP27P1-BPTFP1-KPNA2P3
SpyCLIP_target_564	PXDN
SpyCLIP_target_565	MIR642B
SpyCLIP_target_566	LPCAT4
SpyCLIP_target_567	AS-PTPRE
SpyCLIP_target_568	MAGEF1
SpyCLIP_target_569	WASHC2C
SpyCLIP_target_570	APOL2
SpyCLIP_target_571	LRRC40
SpyCLIP_target_572	NRDC
SpyCLIP_target_573	FGF22
SpyCLIP_target_574	NEAT1
SpyCLIP_target_575	DLD
SpyCLIP_target_576	AP3M1
SpyCLIP_target_577	PIM3
SpyCLIP_target_578	MIR3187
SpyCLIP_target_579	ARHGAP26-IT1
SpyCLIP_target_580	LOC100130172
SpyCLIP_target_581	MTA3
SpyCLIP_target_582	SMIM1
SpyCLIP_target_583	HRAS
SpyCLIP_target_584	DDR1
SpyCLIP_target_585	TXLNA
SpyCLIP_target_586	PKN3
SpyCLIP_target_587	MIR4722
SpyCLIP_target_588	MAPK8IP1
SpyCLIP_target_589	NECAP2
SpyCLIP_target_590	TSPAN3
SpyCLIP_target_591	MCRS1
SpyCLIP_target_592	ZNF800
SpyCLIP_target_593	CAPN1
SpyCLIP_target_594	FCER1G
SpyCLIP_target_595	SNX14
SpyCLIP_target_596	CC2D1B
SpyCLIP_target_597	TRPM4
SpyCLIP_target_598	MIR4721
SpyCLIP_target_599	GNPAT
SpyCLIP_target_600	SNORD48
SpyCLIP_target_601	CALHM2
SpyCLIP_target_602	MAP2K2
SpyCLIP_target_603	PROSER2-AS1
SpyCLIP_target_604	KLF10
SpyCLIP_target_605	NME2
SpyCLIP_target_606	TOR4A
SpyCLIP_target_607	YTHDC1
SpyCLIP_target_608	SLC45A3
SpyCLIP_target_609	SNORA90
SpyCLIP_target_610	LMAN2
SpyCLIP_target_611	MIR6881
SpyCLIP_target_612	LOC729603
SpyCLIP_target_613	DCP2
SpyCLIP_target_614	SLC51A
SpyCLIP_target_615	MIR1287
SpyCLIP_target_616	SLC29A1
SpyCLIP_target_617	MIR3152
SpyCLIP_target_618	MYOCOS
SpyCLIP_target_619	MPL
SpyCLIP_target_620	LOC105369332
SpyCLIP_target_621	SNORA15
SpyCLIP_target_622	LZTS2
SpyCLIP_target_623	UBA52
SpyCLIP_target_624	ZER1
SpyCLIP_target_625	NRADDP
SpyCLIP_target_626	HNRNPL
SpyCLIP_target_627	MIR6824
SpyCLIP_target_628	ETNK1
SpyCLIP_target_629	CDK2AP2
SpyCLIP_target_630	GNA12
SpyCLIP_target_631	LOC100996419
SpyCLIP_target_632	ZFP91-CNTF
SpyCLIP_target_633	ACTL7A
SpyCLIP_target_634	TAS1R3
SpyCLIP_target_635	NDRG1
SpyCLIP_target_636	DDX1
SpyCLIP_target_637	ZMYM4-AS1
SpyCLIP_target_638	MIR4728
SpyCLIP_target_639	GET4
SpyCLIP_target_640	ALAD
SpyCLIP_target_641	HNRNPA3
SpyCLIP_target_642	SLC4A2
SpyCLIP_target_643	ICAM3
SpyCLIP_target_644	MIR26A2
SpyCLIP_target_645	RYK
SpyCLIP_target_646	MIR6827
SpyCLIP_target_647	PGAM5
SpyCLIP_target_648	MYLK-AS2
SpyCLIP_target_649	OGFRL1
SpyCLIP_target_650	USP5
SpyCLIP_target_651	TMEM245
SpyCLIP_target_652	DHX29
SpyCLIP_target_653	PYGM
SpyCLIP_target_654	MAP4K4
SpyCLIP_target_655	VPS28
SpyCLIP_target_656	UBA1
SpyCLIP_target_657	PSME4
SpyCLIP_target_658	ANXA2
SpyCLIP_target_659	KTN1
SpyCLIP_target_660	FAM189B
SpyCLIP_target_661	CNN3
SpyCLIP_target_662	RELT
SpyCLIP_target_663	PRELID2
SpyCLIP_target_664	OTOAP1
SpyCLIP_target_665	ARHGAP17
SpyCLIP_target_666	NUMB
SpyCLIP_target_667	ERCC5
SpyCLIP_target_668	ARHGAP27
SpyCLIP_target_669	CHD1
SpyCLIP_target_670	MSANTD1
SpyCLIP_target_671	MIR3127
SpyCLIP_target_672	RRM1
SpyCLIP_target_673	FOXJ3
SpyCLIP_target_674	SPRN
SpyCLIP_target_675	NUP62
SpyCLIP_target_676	AKR1A1
SpyCLIP_target_677	ABTB2
SpyCLIP_target_678	LPIN3
SpyCLIP_target_679	S100A14
SpyCLIP_target_680	THAP11
SpyCLIP_target_681	MIR6845
SpyCLIP_target_682	SFXN3
SpyCLIP_target_683	ITGA3
SpyCLIP_target_684	PIKFYVE
SpyCLIP_target_685	REP15
SpyCLIP_target_686	STK4
SpyCLIP_target_687	ASGR1
SpyCLIP_target_688	AHSA2P
SpyCLIP_target_689	MIR3654
SpyCLIP_target_690	OCA2
SpyCLIP_target_691	SLC25A25
SpyCLIP_target_692	TMEM106A
SpyCLIP_target_693	AK1
SpyCLIP_target_694	MPDZ
SpyCLIP_target_695	GPS1
SpyCLIP_target_696	NPDC1
SpyCLIP_target_697	TRA2B
SpyCLIP_target_698	TOR1AIP2
SpyCLIP_target_699	SNORD103C
SpyCLIP_target_700	RICTOR
SpyCLIP_target_701	MIR6874
SpyCLIP_target_702	DHX15
SpyCLIP_target_703	POLR3A
SpyCLIP_target_704	SGSM3
SpyCLIP_target_705	MIR6733
SpyCLIP_target_706	NCOA3
SpyCLIP_target_707	TNFRSF12A
SpyCLIP_target_708	TIPARP
SpyCLIP_target_709	AAR2
SpyCLIP_target_710	ATP6V0A1
SpyCLIP_target_711	STAT1
SpyCLIP_target_712	C12orf75
SpyCLIP_target_713	LOC105374952
SpyCLIP_target_714	COX14
SpyCLIP_target_715	DOP1B
SpyCLIP_target_716	TCIRG1
SpyCLIP_target_717	ZNF326
SpyCLIP_target_718	TMEM44
SpyCLIP_target_719	LRP8
SpyCLIP_target_720	HDAC9
SpyCLIP_target_721	PFKP
SpyCLIP_target_722	LRP10
SpyCLIP_target_723	IL6ST
SpyCLIP_target_724	SLC30A7
SpyCLIP_target_725	GRAMD2A
SpyCLIP_target_726	ANP32B
SpyCLIP_target_727	DDX17
SpyCLIP_target_728	MAU2
SpyCLIP_target_729	ANXA6
SpyCLIP_target_730	ZSCAN21
SpyCLIP_target_731	CCNC
SpyCLIP_target_732	AGTPBP1
SpyCLIP_target_733	NPLOC4
SpyCLIP_target_734	ULK1
SpyCLIP_target_735	TBC1D20
SpyCLIP_target_736	MIR3916
SpyCLIP_target_737	CCNI
SpyCLIP_target_738	ZZEF1
SpyCLIP_target_739	TPM1-AS
SpyCLIP_target_740	SNORA54
SpyCLIP_target_741	SBF1
SpyCLIP_target_742	ATP2A2
SpyCLIP_target_743	NCF2
SpyCLIP_target_744	HNRNPUL1
SpyCLIP_target_745	GLOD4
SpyCLIP_target_746	SIN3B
SpyCLIP_target_747	SCAF11
SpyCLIP_target_748	TAF3
SpyCLIP_target_749	MIR6890
SpyCLIP_target_750	MUC13
SpyCLIP_target_751	USE1
SpyCLIP_target_752	KMT2D
SpyCLIP_target_753	PCBP2
SpyCLIP_target_754	CALCOCO2
SpyCLIP_target_755	SNORA36C
SpyCLIP_target_756	MYOF
SpyCLIP_target_757	CCDC40
SpyCLIP_target_758	ITGAE
SpyCLIP_target_759	COQ10A
SpyCLIP_target_760	MIR3652
SpyCLIP_target_761	RPS15AP10
SpyCLIP_target_762	CEP57
SpyCLIP_target_763	SNORD11B
SpyCLIP_target_764	TUBGCP6
SpyCLIP_target_765	ERICH1
SpyCLIP_target_766	ABCF3
SpyCLIP_target_767	ASB6
SpyCLIP_target_768	PPIG
SpyCLIP_target_769	HMGA2
SpyCLIP_target_770	ANKRD13D
SpyCLIP_target_771	FN1
SpyCLIP_target_772	STARD7-AS1
SpyCLIP_target_773	SNORA19
SpyCLIP_target_774	DCUN1D1
SpyCLIP_target_775	PPOX
SpyCLIP_target_776	MBD6
SpyCLIP_target_777	EMILIN3
SpyCLIP_target_778	CALM3
SpyCLIP_target_779	MAN2A2
SpyCLIP_target_780	ALS2
SpyCLIP_target_781	EID1
SpyCLIP_target_782	CEP95
SpyCLIP_target_783	HMBOX1
SpyCLIP_target_784	SNORD173
SpyCLIP_target_785	CIAO1
SpyCLIP_target_786	SRSF1
SpyCLIP_target_787	BMPR2
SpyCLIP_target_788	UBN2
SpyCLIP_target_789	NANS
SpyCLIP_target_790	ZNF706
SpyCLIP_target_791	ACSF3
SpyCLIP_target_792	PPIC
SpyCLIP_target_793	RNF40
SpyCLIP_target_794	P3H1
SpyCLIP_target_795	MMP21
SpyCLIP_target_796	MIR6799
SpyCLIP_target_797	SLC25A1
SpyCLIP_target_798	MIR6810
SpyCLIP_target_799	SMC3
SpyCLIP_target_800	TP53INP2
SpyCLIP_target_801	MIR1228
SpyCLIP_target_802	MYRF-AS1
SpyCLIP_target_803	PPIA
SpyCLIP_target_804	AP5Z1
SpyCLIP_target_805	ZNF7
SpyCLIP_target_806	VCP
SpyCLIP_target_807	TDG
SpyCLIP_target_808	MIR6763
SpyCLIP_target_809	MIR6825
SpyCLIP_target_810	SNORD38D
SpyCLIP_target_811	FAAP100
SpyCLIP_target_812	RAB35
SpyCLIP_target_813	CAMSAP1
SpyCLIP_target_814	CYP51A1
SpyCLIP_target_815	RSRC2
SpyCLIP_target_816	NSD1
SpyCLIP_target_817	SNRNP200
SpyCLIP_target_818	MIR3605
SpyCLIP_target_819	HEG1
SpyCLIP_target_820	DMAP1
SpyCLIP_target_821	RPL26L1
SpyCLIP_target_822	PSMA1
SpyCLIP_target_823	MIR6745
SpyCLIP_target_824	GNPTG
SpyCLIP_target_825	SREK1
SpyCLIP_target_826	ZNF106
SpyCLIP_target_827	MAPK11
SpyCLIP_target_828	RAD9A
SpyCLIP_target_829	PRORSD1P
SpyCLIP_target_830	RPS18
SpyCLIP_target_831	MIR1972-2
SpyCLIP_target_832	SNORD12B
SpyCLIP_target_833	PCIF1
SpyCLIP_target_834	NADSYN1
SpyCLIP_target_835	UBR3
SpyCLIP_target_836	NUP210L
SpyCLIP_target_837	ATP5F1A
SpyCLIP_target_838	HDAC1
SpyCLIP_target_839	MKRN2
SpyCLIP_target_840	PKD2
SpyCLIP_target_841	SNORA3B
SpyCLIP_target_842	ITFG2-AS1
SpyCLIP_target_843	BMP8A
SpyCLIP_target_844	VPS13C
SpyCLIP_target_845	SNORA70G
SpyCLIP_target_846	SMURF2
SpyCLIP_target_847	U2SURP
SpyCLIP_target_848	FRG1
SpyCLIP_target_849	CHAD
SpyCLIP_target_850	NCK2
SpyCLIP_target_851	KRT8
SpyCLIP_target_852	USP48
SpyCLIP_target_853	PTPN2
SpyCLIP_target_854	NACAD
SpyCLIP_target_855	MIR6732
SpyCLIP_target_856	RABEP1
SpyCLIP_target_857	KDM4A
SpyCLIP_target_858	C19orf24
SpyCLIP_target_859	PRPH2
SpyCLIP_target_860	DLST
SpyCLIP_target_861	KIN
SpyCLIP_target_862	PYGB
SpyCLIP_target_863	BRAP
SpyCLIP_target_864	LINC02150
SpyCLIP_target_865	DMPK
SpyCLIP_target_866	EIF2S1
SpyCLIP_target_867	LOC102723566
SpyCLIP_target_868	ANKRD26
SpyCLIP_target_869	TTC23L
SpyCLIP_target_870	CAPN3
SpyCLIP_target_871	BRD4
SpyCLIP_target_872	LETM2
SpyCLIP_target_873	MIR5010
SpyCLIP_target_874	MIR4743
SpyCLIP_target_875	INPPL1
SpyCLIP_target_876	ACO1
SpyCLIP_target_877	SUGT1
SpyCLIP_target_878	DPP3
SpyCLIP_target_879	WDR19
SpyCLIP_target_880	LOC105371414
SpyCLIP_target_881	ZNF410
SpyCLIP_target_882	LOC101929679
SpyCLIP_target_883	GAL3ST1
SpyCLIP_target_884	JPT2
SpyCLIP_target_885	GAPDH
SpyCLIP_target_886	CTTN
SpyCLIP_target_887	MED22
SpyCLIP_target_888	FLRT2
SpyCLIP_target_889	TMEM51-AS1
SpyCLIP_target_890	MRPL24
SpyCLIP_target_891	MTDH
SpyCLIP_target_892	RBM5
SpyCLIP_target_893	IL1A
SpyCLIP_target_894	DDX56
SpyCLIP_target_895	MYSM1
SpyCLIP_target_896	RTL10
SpyCLIP_target_897	FASN
SpyCLIP_target_898	SEMA4B
SpyCLIP_target_899	SCARF2
SpyCLIP_target_900	RAD52
SpyCLIP_target_901	SYT2
SpyCLIP_target_902	SPAG4
SpyCLIP_target_903	TMEM191A
SpyCLIP_target_904	MIR6847
SpyCLIP_target_905	PABPC1L
SpyCLIP_target_906	MNAT1
SpyCLIP_target_907	BIVM
SpyCLIP_target_908	RNPC3
SpyCLIP_target_909	ARL6IP1
SpyCLIP_target_910	RPS25
SpyCLIP_target_911	ELAC2
SpyCLIP_target_912	FNDC9
SpyCLIP_target_913	CAPN12
SpyCLIP_target_914	MON1B
SpyCLIP_target_915	ICAM4
SpyCLIP_target_916	HEXB
SpyCLIP_target_917	SLC44A4
SpyCLIP_target_918	OXR1
SpyCLIP_target_919	PUS1
SpyCLIP_target_920	CRYGS
SpyCLIP_target_921	SFRP5
SpyCLIP_target_922	PTPN3
SpyCLIP_target_923	MFN1
SpyCLIP_target_924	LOC100289580
SpyCLIP_target_925	SMG5
SpyCLIP_target_926	MIR548S
SpyCLIP_target_927	UPF2
SpyCLIP_target_928	LOC101927809
SpyCLIP_target_929	TRAF7
SpyCLIP_target_930	SMAP2
SpyCLIP_target_931	TRIM15
SpyCLIP_target_932	SNORD110
SpyCLIP_target_933	TKFC
SpyCLIP_target_934	PFKFB3
SpyCLIP_target_935	MYCBP2-AS1
SpyCLIP_target_936	STRIP1
SpyCLIP_target_937	ANGPTL8
SpyCLIP_target_938	RUFY3
SpyCLIP_target_939	NDUFAF8
SpyCLIP_target_940	UBN1
SpyCLIP_target_941	LMO7DN
SpyCLIP_target_942	SYNE1-AS1
SpyCLIP_target_943	EIF4G1
SpyCLIP_target_944	CTNNA1
SpyCLIP_target_945	DKK1
SpyCLIP_target_946	SCARNA10
SpyCLIP_target_947	PROSER1
SpyCLIP_target_948	FLNC
SpyCLIP_target_949	LRRC43
SpyCLIP_target_950	DDX52
SpyCLIP_target_951	ATG16L2
SpyCLIP_target_952	HMGCS1
SpyCLIP_target_953	LINC02022
SpyCLIP_target_954	KIAA1656
SpyCLIP_target_955	POMGNT1
SpyCLIP_target_956	INE1
SpyCLIP_target_957	CTSB
SpyCLIP_target_958	MIR4688
SpyCLIP_target_959	LOC647070
SpyCLIP_target_960	HDAC2-AS2
SpyCLIP_target_961	MAN2B1
SpyCLIP_target_962	GNAS
SpyCLIP_target_963	ESYT1
SpyCLIP_target_964	MOV10
SpyCLIP_target_965	TFCP2L1
SpyCLIP_target_966	CEP250
SpyCLIP_target_967	NPTN-IT1
SpyCLIP_target_968	QTRT1
SpyCLIP_target_969	PRPF38B
SpyCLIP_target_970	RBMXL1
SpyCLIP_target_971	SENP5
SpyCLIP_target_972	MIR614
SpyCLIP_target_973	MIR4641
SpyCLIP_target_974	TMEM126B
SpyCLIP_target_975	TOR3A
SpyCLIP_target_976	YIPF2
SpyCLIP_target_977	GOLGA8J
SpyCLIP_target_978	SNORA86
SpyCLIP_target_979	MYBPC3
SpyCLIP_target_980	ENGASE
SpyCLIP_target_981	CSPG5
SpyCLIP_target_982	LPAR3
SpyCLIP_target_983	DGCR8
SpyCLIP_target_984	PTK2
SpyCLIP_target_985	CES2
SpyCLIP_target_986	MIR6776
SpyCLIP_target_987	TRIM33
SpyCLIP_target_988	DGKA
SpyCLIP_target_989	ZNF318
SpyCLIP_target_990	MIR3944
SpyCLIP_target_991	PROS1
SpyCLIP_target_992	ATP6V1H
SpyCLIP_target_993	SNORD127
SpyCLIP_target_994	TRMT44
SpyCLIP_target_995	CBARP
SpyCLIP_target_996	BCLAF3
SpyCLIP_target_997	SREBF2-AS1
SpyCLIP_target_998	CMIP
SpyCLIP_target_999	RAC1
SpyCLIP_target_1000	MIR7113
SpyCLIP_target_1001	EFNB2
SpyCLIP_target_1002	PDLIM7
SpyCLIP_target_1003	OGT
SpyCLIP_target_1004	MIR10400
SpyCLIP_target_1005	LOC105370941
SpyCLIP_target_1006	LARP1B
SpyCLIP_target_1007	MIR4758
SpyCLIP_target_1008	MIR6871
SpyCLIP_target_1009	MIR4256
SpyCLIP_target_1010	SECISBP2
SpyCLIP_target_1011	ZC3H13
SpyCLIP_target_1012	FAM131A
SpyCLIP_target_1013	TRNP1
SpyCLIP_target_1014	LDLRAP1
SpyCLIP_target_1015	SRSF6
SpyCLIP_target_1016	SLC5A2
SpyCLIP_target_1017	DBN1
SpyCLIP_target_1018	TAOK2
SpyCLIP_target_1019	C9orf24
SpyCLIP_target_1020	CLCN4
SpyCLIP_target_1021	RANBP1
SpyCLIP_target_1022	TRPM7
SpyCLIP_target_1023	LOC100289561
SpyCLIP_target_1024	SV2A
SpyCLIP_target_1025	NDUFB9
SpyCLIP_target_1026	ISYNA1
SpyCLIP_target_1027	LRP4
SpyCLIP_target_1028	RAPGEF3
SpyCLIP_target_1029	SEC31A
SpyCLIP_target_1030	ZFC3H1
SpyCLIP_target_1031	ABL2
SpyCLIP_target_1032	PCF11
SpyCLIP_target_1033	RBBP6
SpyCLIP_target_1034	LINC00266-1
SpyCLIP_target_1035	KBTBD11-OT1
SpyCLIP_target_1036	MIR499B
SpyCLIP_target_1037	SNORA98
SpyCLIP_target_1038	CSNK2A2
SpyCLIP_target_1039	MCM3
SpyCLIP_target_1040	WDR49
SpyCLIP_target_1041	MFSD10
SpyCLIP_target_1042	IRGC
SpyCLIP_target_1043	GLS
SpyCLIP_target_1044	RIOK3
SpyCLIP_target_1045	UGGT2
SpyCLIP_target_1046	2021-03-05
SpyCLIP_target_1047	MRPS25
SpyCLIP_target_1048	MIR6867
SpyCLIP_target_1049	TRA2A
SpyCLIP_target_1050	HM13-AS1
SpyCLIP_target_1051	AKAP9
SpyCLIP_target_1052	COL21A1
SpyCLIP_target_1053	ASAP1-IT1
SpyCLIP_target_1054	WASF1
SpyCLIP_target_1055	CD70
SpyCLIP_target_1056	VPS35
SpyCLIP_target_1057	TOMM20L
SpyCLIP_target_1058	PPIL4
SpyCLIP_target_1059	MIR4496
SpyCLIP_target_1060	DAB2IP
SpyCLIP_target_1061	ATG101
SpyCLIP_target_1062	TONSL-AS1
SpyCLIP_target_1063	NSUN2
SpyCLIP_target_1064	ADAM30
SpyCLIP_target_1065	TLL2
SpyCLIP_target_1066	PLD2
SpyCLIP_target_1067	ABCC5-AS1
SpyCLIP_target_1068	GAS2L1
SpyCLIP_target_1069	ATP8B2
SpyCLIP_target_1070	PICALM
SpyCLIP_target_1071	PPP3CB-AS1
SpyCLIP_target_1072	COA3
SpyCLIP_target_1073	NEDD4
SpyCLIP_target_1074	IPO7
SpyCLIP_target_1075	CLEC18B
SpyCLIP_target_1076	DNAJB6
SpyCLIP_target_1077	PLRG1
SpyCLIP_target_1078	SCYL1
SpyCLIP_target_1079	MIR4505
SpyCLIP_target_1080	BBS1
SpyCLIP_target_1081	TTC36
SpyCLIP_target_1082	TM4SF4
SpyCLIP_target_1083	COX6C
SpyCLIP_target_1084	JMJD6
SpyCLIP_target_1085	ACLY
SpyCLIP_target_1086	MIR3138
SpyCLIP_target_1087	ANKRD13C
SpyCLIP_target_1088	INTS3
SpyCLIP_target_1089	CNTROB
SpyCLIP_target_1090	SNORD94
SpyCLIP_target_1091	LINC00635
SpyCLIP_target_1092	FAM219B
SpyCLIP_target_1093	SERBP1
SpyCLIP_target_1094	SMARCAL1
SpyCLIP_target_1095	STIM2
SpyCLIP_target_1096	TSSC4
SpyCLIP_target_1097	MIR8077
SpyCLIP_target_1098	MIR4502
SpyCLIP_target_1099	MIR4769
SpyCLIP_target_1100	FAM53B-AS1
SpyCLIP_target_1101	SNORD83B
SpyCLIP_target_1102	NPC1
SpyCLIP_target_1103	DERA
SpyCLIP_target_1104	FAM160B2
SpyCLIP_target_1105	TBL2
SpyCLIP_target_1106	EPB41L2
SpyCLIP_target_1107	CD2AP
SpyCLIP_target_1108	IQGAP1
SpyCLIP_target_1109	RNF44
SpyCLIP_target_1110	P4HA3-AS1
SpyCLIP_target_1111	CRTC3
SpyCLIP_target_1112	PDS5A
SpyCLIP_target_1113	LOXL4
SpyCLIP_target_1114	TUBG2
SpyCLIP_target_1115	RIPOR1
SpyCLIP_target_1116	ZNF207
SpyCLIP_target_1117	LINC01983
SpyCLIP_target_1118	UBE2I
SpyCLIP_target_1119	FDXR
SpyCLIP_target_1120	PIP4P1
SpyCLIP_target_1121	ECHDC2
SpyCLIP_target_1122	CDC27
SpyCLIP_target_1123	LOC91370
SpyCLIP_target_1124	PRKAR1A
SpyCLIP_target_1125	ABCG8
SpyCLIP_target_1126	AP1M1
SpyCLIP_target_1127	CLTB
SpyCLIP_target_1128	RGS3
SpyCLIP_target_1129	LARP4B
SpyCLIP_target_1130	FDFT1
SpyCLIP_target_1131	RNVU1-19
SpyCLIP_target_1132	SMIM15-AS1
SpyCLIP_target_1133	MUS81
SpyCLIP_target_1134	BANF1
SpyCLIP_target_1135	SLC39A5
SpyCLIP_target_1136	RIN1
SpyCLIP_target_1137	POLDIP2
SpyCLIP_target_1138	DOCK1
SpyCLIP_target_1139	VIM-AS1
SpyCLIP_target_1140	STK26
SpyCLIP_target_1141	NCLN
SpyCLIP_target_1142	ZNF580
SpyCLIP_target_1143	STAB1
SpyCLIP_target_1144	LINC02601
SpyCLIP_target_1145	MIR199A1
SpyCLIP_target_1146	MIR6859-1
SpyCLIP_target_1147	LOC101929188
SpyCLIP_target_1148	SPIN1
SpyCLIP_target_1149	CD47
SpyCLIP_target_1150	ANAPC5
SpyCLIP_target_1151	UGCG
SpyCLIP_target_1152	SNHG26
SpyCLIP_target_1153	DAGLB
SpyCLIP_target_1154	AEBP2
SpyCLIP_target_1155	FBXL20
SpyCLIP_target_1156	AKT1
SpyCLIP_target_1157	NAV2
SpyCLIP_target_1158	ACAD11
SpyCLIP_target_1159	CHD1L
SpyCLIP_target_1160	TMEM201
SpyCLIP_target_1161	MNT
SpyCLIP_target_1162	MSN
SpyCLIP_target_1163	DNAJC11
SpyCLIP_target_1164	ELMO2
SpyCLIP_target_1165	CCKAR
SpyCLIP_target_1166	MIER1
SpyCLIP_target_1167	WDR91
SpyCLIP_target_1168	DNAJC19
SpyCLIP_target_1169	TRIOBP
SpyCLIP_target_1170	NAPB
SpyCLIP_target_1171	NAPA-AS1
SpyCLIP_target_1172	ARHGDIA
SpyCLIP_target_1173	AXL
SpyCLIP_target_1174	SPEG
SpyCLIP_target_1175	MIR3177
SpyCLIP_target_1176	CLK3
SpyCLIP_target_1177	MIR604
SpyCLIP_target_1178	VPS51
SpyCLIP_target_1179	APPBP2
SpyCLIP_target_1180	PPFIBP1
SpyCLIP_target_1181	MIR6743
SpyCLIP_target_1182	C19orf33
SpyCLIP_target_1183	AHSA1
SpyCLIP_target_1184	TIE1
SpyCLIP_target_1185	RTN3
SpyCLIP_target_1186	CHEK1
SpyCLIP_target_1187	SNORA71D
SpyCLIP_target_1188	GEMIN7
SpyCLIP_target_1189	SYNE1
SpyCLIP_target_1190	CAPN2
SpyCLIP_target_1191	ZFYVE21
SpyCLIP_target_1192	RBM17
SpyCLIP_target_1193	IST1
SpyCLIP_target_1194	HIP1R
SpyCLIP_target_1195	ERC1
SpyCLIP_target_1196	MFN2
SpyCLIP_target_1197	PRPF38A
SpyCLIP_target_1198	WTAP
SpyCLIP_target_1199	CORO1B
SpyCLIP_target_1200	PEA15
SpyCLIP_target_1201	MIR1234
SpyCLIP_target_1202	C20orf96
SpyCLIP_target_1203	PHKA2-AS1
SpyCLIP_target_1204	FAM50A
SpyCLIP_target_1205	TTC14
SpyCLIP_target_1206	MYO18A
SpyCLIP_target_1207	TSPAN17
SpyCLIP_target_1208	TOX4
SpyCLIP_target_1209	MIR6859-2
SpyCLIP_target_1210	PRKCI
SpyCLIP_target_1211	GIGYF1
SpyCLIP_target_1212	LOC729737
SpyCLIP_target_1213	NXF1
SpyCLIP_target_1214	TNFRSF6B
SpyCLIP_target_1215	UBR5-AS1
SpyCLIP_target_1216	STAM
SpyCLIP_target_1217	POLR2A
SpyCLIP_target_1218	CDK12
SpyCLIP_target_1219	COL9A3
SpyCLIP_target_1220	AIRN
SpyCLIP_target_1221	TIMM13
SpyCLIP_target_1222	SCARNA28
SpyCLIP_target_1223	RANGAP1
SpyCLIP_target_1224	EIF3E
SpyCLIP_target_1225	SPSB2
SpyCLIP_target_1226	PRPF40B
SpyCLIP_target_1227	STOML3
SpyCLIP_target_1228	TRAP1
SpyCLIP_target_1229	FBN2
SpyCLIP_target_1230	ATM
SpyCLIP_target_1231	GMPPA
SpyCLIP_target_1232	BCAR1
SpyCLIP_target_1233	FUBP1
SpyCLIP_target_1234	RBM19
SpyCLIP_target_1235	AGPAT4-IT1
SpyCLIP_target_1236	PPAN-P2RY11
SpyCLIP_target_1237	MMP14
SpyCLIP_target_1238	LOC105371925
SpyCLIP_target_1239	LRSAM1
SpyCLIP_target_1240	CPSF2
SpyCLIP_target_1241	IQCK
SpyCLIP_target_1242	RFLNB
SpyCLIP_target_1243	TRAF5
SpyCLIP_target_1244	TXNL4B
SpyCLIP_target_1245	PRKDC
SpyCLIP_target_1246	BAZ2A
SpyCLIP_target_1247	SNORD13H
SpyCLIP_target_1248	MAP2K3
SpyCLIP_target_1249	PHTF2
SpyCLIP_target_1250	TTLL3
SpyCLIP_target_1251	EP300
SpyCLIP_target_1252	MYEOV
SpyCLIP_target_1253	MASCRNA
SpyCLIP_target_1254	SLC45A4
SpyCLIP_target_1255	YIPF4
SpyCLIP_target_1256	SNORD143
SpyCLIP_target_1257	SPRED3
SpyCLIP_target_1258	ZDHHC16
SpyCLIP_target_1259	RGMB
SpyCLIP_target_1260	EBLN2
SpyCLIP_target_1261	CHD7
SpyCLIP_target_1262	LSMEM2
SpyCLIP_target_1263	ITPA
SpyCLIP_target_1264	VPS52
SpyCLIP_target_1265	RGL4
SpyCLIP_target_1266	GRK2
SpyCLIP_target_1267	MIR5587
SpyCLIP_target_1268	RASA2
SpyCLIP_target_1269	TRMT13
SpyCLIP_target_1270	NDUFS7
SpyCLIP_target_1271	PKM
SpyCLIP_target_1272	ROCK1
SpyCLIP_target_1273	SGTA
SpyCLIP_target_1274	PEBP1
SpyCLIP_target_1275	SNX33
SpyCLIP_target_1276	ARAP3
SpyCLIP_target_1277	AP3B1
SpyCLIP_target_1278	CITED4
SpyCLIP_target_1279	SNORD8
SpyCLIP_target_1280	OGA
SpyCLIP_target_1281	HSPH1
SpyCLIP_target_1282	GRAMD1A
SpyCLIP_target_1283	LOC105372273
SpyCLIP_target_1284	MIR548E
SpyCLIP_target_1285	IMPDH2
SpyCLIP_target_1286	CCN2
SpyCLIP_target_1287	MIR6758
SpyCLIP_target_1288	EFNB1
SpyCLIP_target_1289	DEK
SpyCLIP_target_1290	LOC651337
SpyCLIP_target_1291	ZFAND1
SpyCLIP_target_1292	METTL22
SpyCLIP_target_1293	MROH8
SpyCLIP_target_1294	CROCC
SpyCLIP_target_1295	BMS1
SpyCLIP_target_1296	IFI30
SpyCLIP_target_1297	PHLDB2
SpyCLIP_target_1298	COPS8
SpyCLIP_target_1299	MIR1255B2
SpyCLIP_target_1300	LINC01704
SpyCLIP_target_1301	MIR455
SpyCLIP_target_1302	TMEM222
SpyCLIP_target_1303	PRPF3
SpyCLIP_target_1304	ROPN1L-AS1
SpyCLIP_target_1305	DDX6
SpyCLIP_target_1306	MIR98
SpyCLIP_target_1307	IMPA1
SpyCLIP_target_1308	DYSF
SpyCLIP_target_1309	CLEC16A
SpyCLIP_target_1310	HNRNPR
SpyCLIP_target_1311	WASHC5
SpyCLIP_target_1312	SNX12
SpyCLIP_target_1313	COPS5
SpyCLIP_target_1314	LOC105747689
SpyCLIP_target_1315	KRT7-AS
SpyCLIP_target_1316	KLHL17
SpyCLIP_target_1317	SPICE1
SpyCLIP_target_1318	MIR138-1
SpyCLIP_target_1319	MIRLET7F2
SpyCLIP_target_1320	ICAM2
SpyCLIP_target_1321	MIR3176
SpyCLIP_target_1322	RIT1
SpyCLIP_target_1323	MIR579
SpyCLIP_target_1324	MIR631
SpyCLIP_target_1325	CD164
SpyCLIP_target_1326	LBR
SpyCLIP_target_1327	LRCH3
SpyCLIP_target_1328	MIR6802
SpyCLIP_target_1329	SLC31A2
SpyCLIP_target_1330	WASH8P
SpyCLIP_target_1331	MIR4292
SpyCLIP_target_1332	CNTLN
SpyCLIP_target_1333	SLC35C2
SpyCLIP_target_1334	LUC7L3
SpyCLIP_target_1335	ACTR1B
SpyCLIP_target_1336	LOC339059
SpyCLIP_target_1337	FUT11
SpyCLIP_target_1338	SUN2
SpyCLIP_target_1339	GINS2
SpyCLIP_target_1340	PHLDA3
SpyCLIP_target_1341	OSER1
SpyCLIP_target_1342	YBX1
SpyCLIP_target_1343	MTERF3
SpyCLIP_target_1344	ELP1
SpyCLIP_target_1345	CRISPLD2
SpyCLIP_target_1346	HP1BP3
SpyCLIP_target_1347	TPP2
SpyCLIP_target_1348	OAZ3
SpyCLIP_target_1349	MECOM
SpyCLIP_target_1350	RPS23
SpyCLIP_target_1351	ARPC5L
SpyCLIP_target_1352	TM6SF2
SpyCLIP_target_1353	ZNF496
SpyCLIP_target_1354	NOP2
SpyCLIP_target_1355	RBM27
SpyCLIP_target_1356	LENG1
SpyCLIP_target_1357	C14orf119
SpyCLIP_target_1358	MIR6729
SpyCLIP_target_1359	ACAD9
SpyCLIP_target_1360	CLDN22
SpyCLIP_target_1361	CCT4
SpyCLIP_target_1362	MIS18BP1
SpyCLIP_target_1363	NCKIPSD
SpyCLIP_target_1364	FAM214B
SpyCLIP_target_1365	AHNAK
SpyCLIP_target_1366	XYLT2
SpyCLIP_target_1367	UPF1
SpyCLIP_target_1368	PTPN23
SpyCLIP_target_1369	VASN
SpyCLIP_target_1370	LOC150776
SpyCLIP_target_1371	MUSTN1
SpyCLIP_target_1372	LOC285074
SpyCLIP_target_1373	MRPL27
SpyCLIP_target_1374	RSPH6A
SpyCLIP_target_1375	MIR4755
SpyCLIP_target_1376	SLC17A8
SpyCLIP_target_1377	LDLRAD3
SpyCLIP_target_1378	MITD1
SpyCLIP_target_1379	CDC26
SpyCLIP_target_1380	GTF3A
SpyCLIP_target_1381	H2AFJ
SpyCLIP_target_1382	GOLM1
SpyCLIP_target_1383	GPR3
SpyCLIP_target_1384	LINC00423
SpyCLIP_target_1385	KANSL3
SpyCLIP_target_1386	CERS5
SpyCLIP_target_1387	PSEN1
SpyCLIP_target_1388	TMEM240
SpyCLIP_target_1389	INPP5K
SpyCLIP_target_1390	GPR84
SpyCLIP_target_1391	NUCKS1
SpyCLIP_target_1392	HIGD1B
SpyCLIP_target_1393	CCT7
SpyCLIP_target_1394	ATF6B
SpyCLIP_target_1395	SLC3A2
SpyCLIP_target_1396	NAB2
SpyCLIP_target_1397	KHSRP
SpyCLIP_target_1398	ARHGEF18
SpyCLIP_target_1399	IFIT3
SpyCLIP_target_1400	GPR107
SpyCLIP_target_1401	LINC00839
SpyCLIP_target_1402	LOC100507250
SpyCLIP_target_1403	MIR3614
SpyCLIP_target_1404	SLC25A23
SpyCLIP_target_1405	NDUFS1
SpyCLIP_target_1406	MPP4
SpyCLIP_target_1407	RPLP1
SpyCLIP_target_1408	LOC105379331
SpyCLIP_target_1409	PNPLA2
SpyCLIP_target_1410	RIF1
SpyCLIP_target_1411	MIR570HG
SpyCLIP_target_1412	RPL23AP64
SpyCLIP_target_1413	CSRNP1
SpyCLIP_target_1414	SF1
SpyCLIP_target_1415	DST
SpyCLIP_target_1416	NFKB2
SpyCLIP_target_1417	CRELD2
SpyCLIP_target_1418	EDC4
SpyCLIP_target_1419	DGKH
SpyCLIP_target_1420	SNORD38A
SpyCLIP_target_1421	GSTO1
SpyCLIP_target_1422	IL1B
SpyCLIP_target_1423	FNTA
SpyCLIP_target_1424	ANKRA2
SpyCLIP_target_1425	C12orf10
SpyCLIP_target_1426	RPRD2
SpyCLIP_target_1427	ETV5
SpyCLIP_target_1428	KPNB1
SpyCLIP_target_1429	WDSUB1
SpyCLIP_target_1430	DZIP1
SpyCLIP_target_1431	ASB1
SpyCLIP_target_1432	CHRNB2
SpyCLIP_target_1433	ANKRD40
SpyCLIP_target_1434	GNG4
SpyCLIP_target_1435	DENND5A
SpyCLIP_target_1436	CCNL2
SpyCLIP_target_1437	PLEKHM1
SpyCLIP_target_1438	ECT2
SpyCLIP_target_1439	C3orf35
SpyCLIP_target_1440	FCHSD1
SpyCLIP_target_1441	POLR2B
SpyCLIP_target_1442	LOC100303749
SpyCLIP_target_1443	TH2LCRR
SpyCLIP_target_1444	NCOR2
SpyCLIP_target_1445	TAF1C
SpyCLIP_target_1446	MIR198
SpyCLIP_target_1447	CCNE2
SpyCLIP_target_1448	CCDC47
SpyCLIP_target_1449	RPL5
SpyCLIP_target_1450	CCDC138
SpyCLIP_target_1451	FUOM
SpyCLIP_target_1452	HTRA2
SpyCLIP_target_1453	ZNF664
SpyCLIP_target_1454	ASTE1
SpyCLIP_target_1455	NBPF14
SpyCLIP_target_1456	LINC02349
SpyCLIP_target_1457	PLK2
SpyCLIP_target_1458	JUND
SpyCLIP_target_1459	EIF3G
SpyCLIP_target_1460	KDM5B
SpyCLIP_target_1461	USP8
SpyCLIP_target_1462	TFE3
SpyCLIP_target_1463	CCDC88A
SpyCLIP_target_1464	PLEKHG3
SpyCLIP_target_1465	SCARNA9L
SpyCLIP_target_1466	PDCD2
SpyCLIP_target_1467	SYT16
SpyCLIP_target_1468	TPCN1
SpyCLIP_target_1469	C16orf72
SpyCLIP_target_1470	PSMD11
SpyCLIP_target_1471	INO80E
SpyCLIP_target_1472	GFM2
SpyCLIP_target_1473	STRIP2
SpyCLIP_target_1474	ZZZ3
SpyCLIP_target_1475	ICE1
SpyCLIP_target_1476	CDK18
SpyCLIP_target_1477	ABT1
SpyCLIP_target_1478	SRF
SpyCLIP_target_1479	PRRC2A
SpyCLIP_target_1480	MRPL51
SpyCLIP_target_1481	ZFYVE16
SpyCLIP_target_1482	VWA7
SpyCLIP_target_1483	SRC
SpyCLIP_target_1484	SMARCA4
SpyCLIP_target_1485	LINC01554
SpyCLIP_target_1486	CYTH2
SpyCLIP_target_1487	TEX22
SpyCLIP_target_1488	RHOF
SpyCLIP_target_1489	CALML4
SpyCLIP_target_1490	VPS33A
SpyCLIP_target_1491	TBCCD1
SpyCLIP_target_1492	TNKS2
SpyCLIP_target_1493	H1FOO
SpyCLIP_target_1494	TMEM216
SpyCLIP_target_1495	UPF3A
SpyCLIP_target_1496	HERC2P9
SpyCLIP_target_1497	TLK1
SpyCLIP_target_1498	FRA10AC1
SpyCLIP_target_1499	SNORD45B
SpyCLIP_target_1500	ERMARD
SpyCLIP_target_1501	PRMT1
SpyCLIP_target_1502	ZC3H14
SpyCLIP_target_1503	TAF5L
SpyCLIP_target_1504	STARD13
SpyCLIP_target_1505	SNORD12
SpyCLIP_target_1506	PPME1
SpyCLIP_target_1507	SYTL4
SpyCLIP_target_1508	CEP152
SpyCLIP_target_1509	ITPKA
SpyCLIP_target_1510	NBPF11
SpyCLIP_target_1511	KIF7
SpyCLIP_target_1512	LINC01018
SpyCLIP_target_1513	WTIP
SpyCLIP_target_1514	LMO7
SpyCLIP_target_1515	LOC100506142
SpyCLIP_target_1516	TMEM43
SpyCLIP_target_1517	HDGFL2
SpyCLIP_target_1518	DDX3X
SpyCLIP_target_1519	SERPIND1
SpyCLIP_target_1520	SNORA94
SpyCLIP_target_1521	GID8
SpyCLIP_target_1522	CERCAM
SpyCLIP_target_1523	NSUN5P1
SpyCLIP_target_1524	PPRC1
SpyCLIP_target_1525	ASPH
SpyCLIP_target_1526	XPC
SpyCLIP_target_1527	TDP1
SpyCLIP_target_1528	ALS2CL
SpyCLIP_target_1529	TMX1
SpyCLIP_target_1530	EEF1D
SpyCLIP_target_1531	IWS1
SpyCLIP_target_1532	CALCOCO1
SpyCLIP_target_1533	KIAA0895L
SpyCLIP_target_1534	TAOK1
SpyCLIP_target_1535	NEU3
SpyCLIP_target_1536	RFNG
SpyCLIP_target_1537	FGFR3
SpyCLIP_target_1538	EIF2S3
SpyCLIP_target_1539	PPP1R21
SpyCLIP_target_1540	PRMT2
SpyCLIP_target_1541	PLXNA3
SpyCLIP_target_1542	YBX3
SpyCLIP_target_1543	TUT7
SpyCLIP_target_1544	SLC29A2
SpyCLIP_target_1545	MIR6796
SpyCLIP_target_1546	LIG1
SpyCLIP_target_1547	LOC100130111
SpyCLIP_target_1548	UEVLD
SpyCLIP_target_1549	CLDN19
SpyCLIP_target_1550	CWC22
SpyCLIP_target_1551	MPV17
SpyCLIP_target_1552	CNTD2
SpyCLIP_target_1553	NPIPB5
SpyCLIP_target_1554	SLC22A13
SpyCLIP_target_1555	FKBP11
SpyCLIP_target_1556	MRPL33
SpyCLIP_target_1557	PIK3CD
SpyCLIP_target_1558	DCTN4
SpyCLIP_target_1559	ADAMTS6
SpyCLIP_target_1560	LAMP1
SpyCLIP_target_1561	DDX51
SpyCLIP_target_1562	LINC00528
SpyCLIP_target_1563	SETD5
SpyCLIP_target_1564	CYB561D2
SpyCLIP_target_1565	ACACA
SpyCLIP_target_1566	SNX27
SpyCLIP_target_1567	PPIF
SpyCLIP_target_1568	GPR75-ASB3
SpyCLIP_target_1569	HPS5
SpyCLIP_target_1570	TPT1-AS1
SpyCLIP_target_1571	TTC17
SpyCLIP_target_1572	BCL6
SpyCLIP_target_1573	VPS41
SpyCLIP_target_1574	POMK
SpyCLIP_target_1575	OTUD4
SpyCLIP_target_1576	AJUBA
SpyCLIP_target_1577	MIR1249
SpyCLIP_target_1578	NR1H3
SpyCLIP_target_1579	C12orf57
SpyCLIP_target_1580	TAF1
SpyCLIP_target_1581	MIR3651
SpyCLIP_target_1582	NAT10
SpyCLIP_target_1583	AGO2
SpyCLIP_target_1584	TNIP2
SpyCLIP_target_1585	LINC00597
SpyCLIP_target_1586	ZNF581
SpyCLIP_target_1587	CORO6
SpyCLIP_target_1588	ARAP1-AS2
SpyCLIP_target_1589	GPSM1
SpyCLIP_target_1590	BRD9
SpyCLIP_target_1591	ATP5F1B
SpyCLIP_target_1592	ADPRHL2
SpyCLIP_target_1593	ASIC3
SpyCLIP_target_1594	MIR7109
SpyCLIP_target_1595	PLEKHO2
SpyCLIP_target_1596	CEBPZOS
SpyCLIP_target_1597	CSNK1A1
SpyCLIP_target_1598	ZFP36L1
SpyCLIP_target_1599	NPPA-AS1
SpyCLIP_target_1600	LINC00346
SpyCLIP_target_1601	GTF2B
SpyCLIP_target_1602	SNORA49
SpyCLIP_target_1603	MYO10
SpyCLIP_target_1604	LTA4H
SpyCLIP_target_1605	PSMC1
SpyCLIP_target_1606	SOD2
SpyCLIP_target_1607	CCDC151
SpyCLIP_target_1608	POLB
SpyCLIP_target_1609	CDKN1A
SpyCLIP_target_1610	C17orf58
SpyCLIP_target_1611	SNORA70B
SpyCLIP_target_1612	HNRNPK
SpyCLIP_target_1613	MIR6855
SpyCLIP_target_1614	ZNF444
SpyCLIP_target_1615	PNMA1
SpyCLIP_target_1616	ATP1B3
SpyCLIP_target_1617	HECTD3
SpyCLIP_target_1618	FYCO1
SpyCLIP_target_1619	CLSTN3
SpyCLIP_target_1620	STK24
SpyCLIP_target_1621	GOSR2
SpyCLIP_target_1622	PDCD11
SpyCLIP_target_1623	EEF1G
SpyCLIP_target_1624	EGLN2
SpyCLIP_target_1625	FNBP1
SpyCLIP_target_1626	PLAC8L1
SpyCLIP_target_1627	GOLGA3
SpyCLIP_target_1628	LOC343052
SpyCLIP_target_1629	SNORD50B
SpyCLIP_target_1630	SF3B1
SpyCLIP_target_1631	OCIAD1-AS1
SpyCLIP_target_1632	AFAP1L1
SpyCLIP_target_1633	CELSR1
SpyCLIP_target_1634	BRWD1
SpyCLIP_target_1635	RFC4
SpyCLIP_target_1636	SNAP23
SpyCLIP_target_1637	TMTC4
SpyCLIP_target_1638	DMTF1
SpyCLIP_target_1639	EIF2A
SpyCLIP_target_1640	CCDC17
SpyCLIP_target_1641	ECH1
SpyCLIP_target_1642	CCDC97
SpyCLIP_target_1643	COL4A2-AS2
SpyCLIP_target_1644	ZDHHC21
SpyCLIP_target_1645	MEAK7
SpyCLIP_target_1646	LENG9
SpyCLIP_target_1647	TCTE1
SpyCLIP_target_1648	PFKL
SpyCLIP_target_1649	SARDH
SpyCLIP_target_1650	EPS15
SpyCLIP_target_1651	LOC100289511
SpyCLIP_target_1652	GNAI2
SpyCLIP_target_1653	C20orf144
SpyCLIP_target_1654	USP3-AS1
SpyCLIP_target_1655	MIR6797
SpyCLIP_target_1656	CLK1
SpyCLIP_target_1657	LOC105374727
SpyCLIP_target_1658	MIR4649
SpyCLIP_target_1659	HSPA4
SpyCLIP_target_1660	PKD2L2
SpyCLIP_target_1661	RANBP2
SpyCLIP_target_1662	UCP2
SpyCLIP_target_1663	SLC19A1
SpyCLIP_target_1664	CCDC144CP
SpyCLIP_target_1665	ERCC2
SpyCLIP_target_1666	PGM1
SpyCLIP_target_1667	CDH24
SpyCLIP_target_1668	SLC29A4
SpyCLIP_target_1669	ARSA
SpyCLIP_target_1670	SLC25A32
SpyCLIP_target_1671	HLA-E
SpyCLIP_target_1672	NBPF8
SpyCLIP_target_1673	TNRC18
SpyCLIP_target_1674	SLC38A10
SpyCLIP_target_1675	FBXO38
SpyCLIP_target_1676	RBM34
SpyCLIP_target_1677	NDUFAF3
SpyCLIP_target_1678	MIR548AK
SpyCLIP_target_1679	PAXIP1
SpyCLIP_target_1680	LOC102724404
SpyCLIP_target_1681	CLDN15
SpyCLIP_target_1682	TRMU
SpyCLIP_target_1683	EGOT
SpyCLIP_target_1684	NAV2-AS2
SpyCLIP_target_1685	RSL1D1
SpyCLIP_target_1686	SNX13
SpyCLIP_target_1687	CHRM5
SpyCLIP_target_1688	SPHK1
SpyCLIP_target_1689	SRRT
SpyCLIP_target_1690	YPEL1
SpyCLIP_target_1691	PINK1-AS
SpyCLIP_target_1692	MIR1244-2
SpyCLIP_target_1693	MTMR4
SpyCLIP_target_1694	TCEA1
SpyCLIP_target_1695	KIDINS220
SpyCLIP_target_1696	SQSTM1
SpyCLIP_target_1697	SMAD3
SpyCLIP_target_1698	UACA
SpyCLIP_target_1699	FGFBP3
SpyCLIP_target_1700	RIOK1
SpyCLIP_target_1701	SCAMP3
SpyCLIP_target_1702	CYFIP1
SpyCLIP_target_1703	PPP1CA
SpyCLIP_target_1704	GLB1
SpyCLIP_target_1705	EP400
SpyCLIP_target_1706	TUBB4B
SpyCLIP_target_1707	GCAT
SpyCLIP_target_1708	PROCA1
SpyCLIP_target_1709	PEX10
SpyCLIP_target_1710	ASAP2
SpyCLIP_target_1711	SULF2
SpyCLIP_target_1712	TGOLN2
SpyCLIP_target_1713	HERC2
SpyCLIP_target_1714	ARL16
SpyCLIP_target_1715	MIR6739
SpyCLIP_target_1716	UIMC1
SpyCLIP_target_1717	HTT
SpyCLIP_target_1718	DYNC1LI1
SpyCLIP_target_1719	CDC23
SpyCLIP_target_1720	VEZF1
SpyCLIP_target_1721	RBM4
SpyCLIP_target_1722	NKX2-4
SpyCLIP_target_1723	MPG
SpyCLIP_target_1724	TFRC
SpyCLIP_target_1725	PAQR3
SpyCLIP_target_1726	MIR6124
SpyCLIP_target_1727	MIR4753
SpyCLIP_target_1728	LOC101928021
SpyCLIP_target_1729	DNASE1
SpyCLIP_target_1730	SNORD23
SpyCLIP_target_1731	OST4
SpyCLIP_target_1732	IRF1
SpyCLIP_target_1733	ELMO3
SpyCLIP_target_1734	MAN1A2
SpyCLIP_target_1735	KNTC1
SpyCLIP_target_1736	TSR3
SpyCLIP_target_1737	PDGFA
SpyCLIP_target_1738	GGT7
SpyCLIP_target_1739	TIAL1
SpyCLIP_target_1740	CDV3
SpyCLIP_target_1741	LOC101928008
SpyCLIP_target_1742	ZBTB48
SpyCLIP_target_1743	MIR6882
SpyCLIP_target_1744	SLK
SpyCLIP_target_1745	XRRA1
SpyCLIP_target_1746	FBN1
SpyCLIP_target_1747	PML
SpyCLIP_target_1748	PPP4R3B
SpyCLIP_target_1749	TMEM121B
SpyCLIP_target_1750	LCAT
SpyCLIP_target_1751	GALP
SpyCLIP_target_1752	CCNI2
SpyCLIP_target_1753	PABPC4
SpyCLIP_target_1754	MIR5047
SpyCLIP_target_1755	INTS8
SpyCLIP_target_1756	SYNGR1
SpyCLIP_target_1757	ARPC3
SpyCLIP_target_1758	FIG4
SpyCLIP_target_1759	NOP14-AS1
SpyCLIP_target_1760	HSPB1
SpyCLIP_target_1761	ATP6V1E1
SpyCLIP_target_1762	C11orf95
SpyCLIP_target_1763	ACOT9
SpyCLIP_target_1764	USP50
SpyCLIP_target_1765	PURB
SpyCLIP_target_1766	RNF208
SpyCLIP_target_1767	OPTN
SpyCLIP_target_1768	POLR2C
SpyCLIP_target_1769	HEXA
SpyCLIP_target_1770	UCKL1
SpyCLIP_target_1771	TINAGL1
SpyCLIP_target_1772	SRPK2
SpyCLIP_target_1773	KDM2A
SpyCLIP_target_1774	SEC16A
SpyCLIP_target_1775	PDCD6IP
SpyCLIP_target_1776	MIR3115
SpyCLIP_target_1777	SNORD67
SpyCLIP_target_1778	EIF3B
SpyCLIP_target_1779	MIR4782
SpyCLIP_target_1780	ZCCHC8
SpyCLIP_target_1781	TG
SpyCLIP_target_1782	CDK5R1
SpyCLIP_target_1783	MED15
SpyCLIP_target_1784	DCAF11
SpyCLIP_target_1785	PTPRCAP
SpyCLIP_target_1786	ARIH2OS
SpyCLIP_target_1787	CDC42BPB
SpyCLIP_target_1788	LAMA5-AS1
SpyCLIP_target_1789	SSR1
SpyCLIP_target_1790	MARF1
SpyCLIP_target_1791	VCPIP1
SpyCLIP_target_1792	WASF2
SpyCLIP_target_1793	USP25
SpyCLIP_target_1794	HYI
SpyCLIP_target_1795	EEA1
SpyCLIP_target_1796	FTL
SpyCLIP_target_1797	DZIP1L
SpyCLIP_target_1798	LEAP2
SpyCLIP_target_1799	ZBTB17
SpyCLIP_target_1800	NRBF2
SpyCLIP_target_1801	KIAA1191
SpyCLIP_target_1802	ABCA7
SpyCLIP_target_1803	MIR33A
SpyCLIP_target_1804	DNMT3B
SpyCLIP_target_1805	BNIP3
SpyCLIP_target_1806	MCFD2
SpyCLIP_target_1807	EPN2-AS1
SpyCLIP_target_1808	FSD1L
SpyCLIP_target_1809	RAPGEF2
SpyCLIP_target_1810	PKIG
SpyCLIP_target_1811	TMEM104
SpyCLIP_target_1812	SNORD73A
SpyCLIP_target_1813	ALDH18A1
SpyCLIP_target_1814	COPA
SpyCLIP_target_1815	MKI67
SpyCLIP_target_1816	AKIRIN1
SpyCLIP_target_1817	MELTF
SpyCLIP_target_1818	LOC114483833
SpyCLIP_target_1819	PALLD
SpyCLIP_target_1820	ANKRD11
SpyCLIP_target_1821	HNRNPAB
SpyCLIP_target_1822	HECTD4
SpyCLIP_target_1823	NADK
SpyCLIP_target_1824	MIR4701
SpyCLIP_target_1825	RNPS1
SpyCLIP_target_1826	PDIA2
SpyCLIP_target_1827	MIR6501
SpyCLIP_target_1828	NRAS
SpyCLIP_target_1829	GPR4
SpyCLIP_target_1830	ACOT8
SpyCLIP_target_1831	SND1
SpyCLIP_target_1832	C3orf20
SpyCLIP_target_1833	SLC25A36
SpyCLIP_target_1834	SNORD125
SpyCLIP_target_1835	SLC9A1
SpyCLIP_target_1836	RCC2
SpyCLIP_target_1837	NCOA4
SpyCLIP_target_1838	SACM1L
SpyCLIP_target_1839	SRA1
SpyCLIP_target_1840	KDELR3
SpyCLIP_target_1841	MIR6895
SpyCLIP_target_1842	TSPO
SpyCLIP_target_1843	EXOC4
SpyCLIP_target_1844	CEBPD
SpyCLIP_target_1845	CYTH3
SpyCLIP_target_1846	LOC101928626
SpyCLIP_target_1847	FAT1
SpyCLIP_target_1848	HBS1L
SpyCLIP_target_1849	CCDC57
SpyCLIP_target_1850	IFT27
SpyCLIP_target_1851	UBP1
SpyCLIP_target_1852	BMP1
SpyCLIP_target_1853	RNF181
SpyCLIP_target_1854	HNRNPH2
SpyCLIP_target_1855	MBD4
SpyCLIP_target_1856	SYNGR2
SpyCLIP_target_1857	PLEKHG2
SpyCLIP_target_1858	KHDRBS1
SpyCLIP_target_1859	IGF2BP2-AS1
SpyCLIP_target_1860	TIMP3
SpyCLIP_target_1861	WDR60
SpyCLIP_target_1862	NBPF12
SpyCLIP_target_1863	LINC00235
SpyCLIP_target_1864	PPP4R1L
SpyCLIP_target_1865	DMXL2
SpyCLIP_target_1866	RPS3A
SpyCLIP_target_1867	MIR6780A
SpyCLIP_target_1868	ARFIP2
SpyCLIP_target_1869	CXorf40B
SpyCLIP_target_1870	SCD
SpyCLIP_target_1871	2021-03-09
SpyCLIP_target_1872	SERPINH1
SpyCLIP_target_1873	STAT3
SpyCLIP_target_1874	SGSH
SpyCLIP_target_1875	MDK
SpyCLIP_target_1876	CERS2
SpyCLIP_target_1877	SERTAD1
SpyCLIP_target_1878	MLEC
SpyCLIP_target_1879	RAPGEFL1
SpyCLIP_target_1880	P2RY11
SpyCLIP_target_1881	MIR4745
SpyCLIP_target_1882	SELENOS
SpyCLIP_target_1883	COX4I2
SpyCLIP_target_1884	NMT2
SpyCLIP_target_1885	IFRD1
SpyCLIP_target_1886	MYO1B
SpyCLIP_target_1887	SELENOO
SpyCLIP_target_1888	OSBPL3
SpyCLIP_target_1889	SYNGR3
SpyCLIP_target_1890	SPTLC1
SpyCLIP_target_1891	SRP14
SpyCLIP_target_1892	PLD6
SpyCLIP_target_1893	CD3EAP
SpyCLIP_target_1894	TNFSF9
SpyCLIP_target_1895	WDR73
SpyCLIP_target_1896	KLHL10
SpyCLIP_target_1897	ZNF707
SpyCLIP_target_1898	SLC11A2
SpyCLIP_target_1899	C19orf47
SpyCLIP_target_1900	EIF1AX
SpyCLIP_target_1901	SLCO1B3
SpyCLIP_target_1902	MIR4326
SpyCLIP_target_1903	C2orf42
SpyCLIP_target_1904	SNORA71A
SpyCLIP_target_1905	PPP1R9B
SpyCLIP_target_1906	CEP164
SpyCLIP_target_1907	CFL2
SpyCLIP_target_1908	RBM44
SpyCLIP_target_1909	RFXANK
SpyCLIP_target_1910	MAP2K1
SpyCLIP_target_1911	KCNH3
SpyCLIP_target_1912	PLXNA1
SpyCLIP_target_1913	MGC16275
SpyCLIP_target_1914	POLR3E
SpyCLIP_target_1915	MIR548O2
SpyCLIP_target_1916	VDAC3
SpyCLIP_target_1917	ARHGAP12
SpyCLIP_target_1918	TTC37
SpyCLIP_target_1919	GFOD2
SpyCLIP_target_1920	KLHL8
SpyCLIP_target_1921	SNORD15B
SpyCLIP_target_1922	TNRC6C-AS1
SpyCLIP_target_1923	ATP5ME
SpyCLIP_target_1924	NUP58
SpyCLIP_target_1925	MSL1
SpyCLIP_target_1926	PRR36
SpyCLIP_target_1927	ATP6V1C1
SpyCLIP_target_1928	PTGR1
SpyCLIP_target_1929	TCOF1
SpyCLIP_target_1930	WAPL
SpyCLIP_target_1931	PHYKPL
SpyCLIP_target_1932	BCAS3
SpyCLIP_target_1933	DNAJC25
SpyCLIP_target_1934	MIR6852
SpyCLIP_target_1935	FUS
SpyCLIP_target_1936	SPCS2
SpyCLIP_target_1937	RPS6KA1
SpyCLIP_target_1938	CBR1
SpyCLIP_target_1939	ANKRD26P1
SpyCLIP_target_1940	LOC100131496
SpyCLIP_target_1941	SFT2D1
SpyCLIP_target_1942	LAMB2
SpyCLIP_target_1943	SH3BP1
SpyCLIP_target_1944	MLX
SpyCLIP_target_1945	ADI1
SpyCLIP_target_1946	POLR1A
SpyCLIP_target_1947	MIR1277
SpyCLIP_target_1948	PRRC2C
SpyCLIP_target_1949	GSDMD
SpyCLIP_target_1950	TAF9B
SpyCLIP_target_1951	MIR4305
SpyCLIP_target_1952	KCNAB2
SpyCLIP_target_1953	GUK1
SpyCLIP_target_1954	HSD17B4
SpyCLIP_target_1955	SNORA80A
SpyCLIP_target_1956	MARK4
SpyCLIP_target_1957	ARFGAP3
SpyCLIP_target_1958	AGAP3
SpyCLIP_target_1959	DHX16
SpyCLIP_target_1960	BBS2
SpyCLIP_target_1961	MIR6831
SpyCLIP_target_1962	CNBP
SpyCLIP_target_1963	WFS1
SpyCLIP_target_1964	PPP1R12A
SpyCLIP_target_1965	YME1L1
SpyCLIP_target_1966	PSMD14
SpyCLIP_target_1967	MIR1233-1
SpyCLIP_target_1968	ZC3H12A
SpyCLIP_target_1969	NAT9
SpyCLIP_target_1970	STX16
SpyCLIP_target_1971	NR1D2
SpyCLIP_target_1972	DLGAP4
SpyCLIP_target_1973	LIF-AS1
SpyCLIP_target_1974	ALDOA
SpyCLIP_target_1975	POGLUT2
SpyCLIP_target_1976	SDHAP1
SpyCLIP_target_1977	FIGNL2
SpyCLIP_target_1978	ADSL
SpyCLIP_target_1979	MIR4717
SpyCLIP_target_1980	SNORA63B
SpyCLIP_target_1981	MIR30C1
SpyCLIP_target_1982	ZSWIM9
SpyCLIP_target_1983	RASSF7
SpyCLIP_target_1984	WNK4
SpyCLIP_target_1985	LDB1
SpyCLIP_target_1986	MIR590
SpyCLIP_target_1987	PXN-AS1
SpyCLIP_target_1988	H3F3B
SpyCLIP_target_1989	SSR4
SpyCLIP_target_1990	LINC01960
SpyCLIP_target_1991	SNRPE
SpyCLIP_target_1992	TYK2
SpyCLIP_target_1993	DNAH10
SpyCLIP_target_1994	SLC2A8
SpyCLIP_target_1995	TMEM165
SpyCLIP_target_1996	COL6A1
SpyCLIP_target_1997	NOLC1
[truncated: 6,783 more rows]

## Sheet: 1394 SpyCLIP & RIP
Supplementary Data 3 Target genes of BUD31
1394 BUD31 binding genes shared by RIP-seq and SpyCLIP-seq
SpyCLIP	RIP	SpyCLIP & RIP
XRCC5	TBXA2R	UNC93B1
DYNLT1	PKD1	RGL2
FAM136A	TSPAN9	TAX1BP3
TTC19	SEMA3B	FBLIM1
CHRAC1	ALOX5	SPTAN1
LOC100286925	EHD3	ZMIZ2
MIR569	NCAPH2	RBM10
MIR6861	TFB1M	DELE1
NAP1L4	CTNS	FBXW5
SLC25A44	FHIP1B	PLXNB2
MIR6771	PHPT1	NAA38
DOLPP1	OGFR	KIF1C
STAU1	BICRA	DPP9-AS1
KLHDC2	RPL18	POFUT2
PLPBP	MED29	JMJD7-PLA2G4B
MIR6818	ATP2C2	SDC4
KIAA0754	LPAR2	ARL8A
AVPI1	CNN2	STK25
SZRD1	ZNF76	TNKS1BP1
OPA1-AS1	PDE4A	SCARNA7
HLA-C	IDH3G	RPL31
LOC100288175	IP6K2	CIAO3
FLNB-AS1	PITX1	SYDE1
NCOA1	DGCR2	RAB24
SEC62	MBD3	SMARCC2
PDE2A	CPSF1	KIAA1522
NUP88	ACADVL	SEPTIN9
RNF145	ANO8	USP19
DTNBP1	ARHGEF10L	INPP5E
HMGCR	VPS9D1	RHBDD3
ZFR	STXBP2	MRPL28
MKNK1	LRCH4	SURF2
RBM4B	MYH7B	BRD1
KIAA0753	PAFAH1B3	LAMA5
RDX	DNM2	INTS11
AGER	JMJD4	TNFAIP2
LOC220729	P2RX5	CYBA
SAP18	OVGP1	LMBR1L
SNORD62A	ITPKC	LRFN4
ROBO1	ASAP3	MAP3K12
SUMO1P3	PXN	FSCN1
PARP4	BLVRB	FRMD8
TMEM92	MAEA	BRAT1
FAM91A1	DTX2	MIR103A2
STAT5A	NUBP2	MICALL2
MMP19	MYO9B	CRTC2
TIMP1	CIRBP	CNOT3
MARK2	IGFALS	CHERP
FRMD6	CEP170B	SSU72
DNER	ARVCF	KMT5C
PAPOLA	TRMT2A	GPX4
GUCA2A	DDT	MYO1C
DHX36	GSTT2	NOL3
C12orf29	RNF215	SAFB
KRAS	SNRPD3	CYBC1
SNORD170	GGT1	PRKD2
MIR6513	LGALS2	PLEC
LAMB1	POLDIP3	VASH1-AS1
FGF16	CYB5R3	TACO1
IGFLR1	AP1B1	VASP
N4BP2L1	BIK	RPS24
THAP3	PMM1	CNTNAP1
MIR645	RAB5IF	INTS1
MIR21	GMEB2	SNORA23
SENP2	ARFRP1	NCKAP5L
SNORD119	SNPH	RPS15
MIR657	SUV39H1	MAN2C1
MIR10523	CCDC22	RELA
XPNPEP1	TAFAZZIN	ACSF2
FTCD-AS1	PORCN	DPP9
LOC100129917	MGRN1	USP35
N4BP2L2	TRADD	CAPG
MIR612	HSF4	HNRNPA2B1
DLC1	MAPK3	LTBR
LOC105370489	CENPT	BAP1
NEMF	NPRL3	IVD
INTS6	NME4	MARCKSL1
MIR25	ANTKMT	NIBAN2
PLCG1	CAPN15	HMGCL
PKP4-AS1	PYCARD	ZMYM3
NOC3L	KAT8	DCTN1
PEX5	TTC23	MIR378H
NPIPB12	GFUS	GRWD1
PRPF6	FCGRT	ZNF687
CELF1	CD37	RHOC
CCNG1	SF3A2	MIR593
SLFN11	TBC1D17	CCDC85B
MIR6785	YJU2B	ABCD4
TRIO	CDC37	BCAT2
KLHL11	RAB3D	MAP3K11
VMP1	GCDH	DENND4B
QSOX1	CRTC1	IRAK1
VIRMA	ARMC6	E2F4
WHAMMP1	STX1A	DGKD
ATP6V0B	NPTX2	ARRB2
NEK9	BUD31	MYRF
CFAP70	AIMP2	WDR83OS
MIR1206	PCOLCE	SREBF1
MLLT10P1	IMPDH1	DPH7
C5orf64	NCS1	LTBP4
COQ8A	ABCA2	APOL2
MIR1226	DVL1	MTA3
SNORD146	FBXL15	HRAS
DOP1A	CUEDC2	PKN3
USP36	CHRNE	NECAP2
F2RL3	RAI1	CAPN1
BCKDK	RANGRF	CC2D1B
ANPEP	EHD1	TRPM4
KRT7	ARHGEF17	MAP2K2
MIR3195	ACCS	TOR4A
KHNYN	CARS1	SLC45A3
SNORD89	ACAD10	LMAN2
ALPK3	FBRSL1	LZTS2
TOE1	HARS2	UBA52
SPECC1	PCDHB15	ZER1
C8orf88	NPRL2	SLC4A2
SHPRH	PPM1G	VPS28
CNP	REEP6	RELT
NBPF9	HPCAL1	MIR3127
PROX2	PHF13	SPRN
FASLG	PLEKHM2	LPIN3
CEMP1	ID3	THAP11
ARHGAP23	KPTN	AHSA2P
NBN	C19orf25	GPS1
DDX46	ZBTB45	NPDC1
ARHGEF26	C10orf95	SGSM3
PITRM1-AS1	ADGRB2	TNFRSF12A
C9orf163	TMEM54	TCIRG1
POGZ	ZSCAN20	TMEM44
MED8	SLC66A2	MAU2
MIR5685	DDX27	ULK1
SLFNL1-AS1	C20orf85	SNORA54
CARD8	TP53TG5	SBF1
DIS3	PEPD	SIN3B
VPS4A	ABCC10	TUBGCP6
SHBG	RNF113A	ASB6
SNORA117	MSTO1	ANKRD13D
MPHOSPH6	GPR108	MBD6
EID3	FAM182A	CALM3
MIR6766	NRSN2	RNF40
CLEC2D	ZNF133	P3H1
VPS13B	NECAB3	MMP21
GFM1	ID1	SLC25A1
ADRM1	RALY	AP5Z1
CLIP4	TMEM115	VCP
PHF6	LRFN3	SNORD38D
AFF1	COX6B1	FAAP100
MIR147A	GLIS2	RAB35
SNORD111	TIMM17B	GNPTG
SUGP2	TRAF2	MAPK11
PPIL6	ABHD8	RPS18
SMIM4	IDUA	SNORD12B
ZNF451-AS1	PIN1	PCIF1
DNAJA3	WDR24	SNORA3B
DDX41	ECHS1	CHAD
ZNF185	A4GALT	KRT8
RBM39	CDC42EP1	PRPH2
SETD3	MPST	PYGB
MIR185	SMO	DMPK
RBM3	IRF5	CAPN3
SLC25A3	HOXD1	INPPL1
DLG1	SNRPN	LOC105371414
SEC14L1	CDKN2D	CTTN
SNORA9B	KLF16	RTL10
MIR6853	GAMT	FASN
PHC3	ECSIT	SCARF2
XRN1	ELOF1	SPAG4
MED10	PRKCSH	PABPC1L
DLSTP1	SSBP4	CRYGS
YEATS2-AS1	CYP2G1P	SMG5
CD151	PPAN	TRAF7
S100B	ULBP2	PFKFB3
RBM25	PRR7	ANGPTL8
PFN1P2	ACAP3	NDUFAF8
MIR3179-4	C1orf159	SCARNA10
MIR1256	TMEM204	FLNC
DND1	RHOXF2	ATG16L2
PSME3	STARD3	POMGNT1
ARHGEF28	NR0B2	INE1
PHOX2B	FBXW9	QTRT1
MAP1B	DCAF15	ENGASE
PTBP2	DHX30	DGKA
CCDC107	SCP2D1	CBARP
EXOC1	SLC2A11	PDLIM7
LOC100506076	CTIF	SRSF6
ANKS6	CMPK2	DBN1
PSMD6	ECHDC3	TAOK2
MIR6772	ACP2	ISYNA1
CSTF2	YARS1	MFSD10
PHLDA1	AGAP2	TOMM20L
USP34	STX11	PLD2
MIPOL1	PRADC1	SCYL1
NKX6-3	RAB11FIP5	TTC36
NSUN5P2	NKX2-1	MIR3138
HUS1B	MTHFS	FAM219B
ATP8B5P	FOXP4	TSSC4
FXR1	IER3	RNF44
MFSD14A	FGFBP2	TUBG2
MIR6727	GCHFR	PIP4P1
RNFT1	MAPK8IP3	AP1M1
PSMB3	RBP5	CLTB
ITCH	RAB15	MUS81
ZMIZ1	NUDT7	NCLN
PSMD2	NDUFB10	DAGLB
MED6	MINK1	AKT1
PMM2	RPTOR	TMEM201
ZNF428	MIEN1	NAPA-AS1
MIR6868	TPGS1	ARHGDIA
RARS	FEM1A	SPEG
MRPS6	SH3GL1	MIR3177
ARHGEF12	TRPM2	CLK3
WDR59	URB1	VPS51
MDM2	ADAMTS10	TIE1
RGS9	RNPEPL1	RBM17
SNAPC1	ZNF787	HIP1R
MIR6786	PEX14	CORO1B
MIR4639	MAP3K6	FAM50A
SOX15	WDTC1	MYO18A
TRIM22	RPS8	GIGYF1
TARS	PFDN2	TIMM13
ST14	METTL25B	RANGAP1
CDC40	ADAMTSL4	BCAR1
MIR6716	SLC39A1	RBM19
GPCPD1	ETNK2	MAP2K3
EGFR-AS1	CTDSP1	GRK2
SEC23A-AS1	NICN1	MIR5587
RETNLB	BOD1	NDUFS7
EFTUD2	ABRACL	SGTA
ATP5MG	POMZP3	ARAP3
SLCO4A1-AS1	TRAPPC14	CITED4
SSH1	MEPCE	EFNB1
MIR6777	CCDC120	CROCC
FAM162B	BIN3	TMEM222
GNRH2	RPL7A	PRPF3
COA5	IDI2	SNX12
SAFB2	CAPN5	KLHL17
MIR3136	SIDT2	MIR579
P4HTM	SPATA25	WASH8P
TUBGCP2	TIMM8B	MIR4292
YAE1	THRSP	SLC35C2
TAPBP	MZT2B	ACTR1B
MIR8072	SMPD4BP	LOC339059
GPR151	CXXC1	SUN2
BRWD3	TRIM74	YBX1
PSMC3IP	UBE2L6	NCKIPSD
FMN1	DUSP2	XYLT2
MIR6880	RHPN1	UPF1
ALOX12	RNF207	PTPN23
LDHB	H2BC5	VASN
CSAD	TSPAN33	GPR3
IKBKG	PINK1	TMEM240
HIF1A-AS2	FHIP2B	CCT7
YAP1	ATP5POP1	ARHGEF18
SAR1A	CYB5R1	RPLP1
GNL2	SPRR2G	PNPLA2
DUSP1	ATP6V0D1	NFKB2
ANKRD10	C16orf86	CRELD2
LDLRAD2	PSKH1	EDC4
TM4SF19-TCTEX1D2	TNFRSF13C	CCNL2
PELI1	IQCC	PLEKHM1
FKBP15	CBS	FCHSD1
TBC1D2	GATD3	NCOR2
RHPN2	SLX9	TAF1C
SNORA36B	VAV2	FUOM
KDM1A	FLAD1	HTRA2
C5orf30	NACC1	JUND
AP2M1	RPL8	EIF3G
TRIM66	LRWD1	TFE3
SLC39A3	YDJC	PLEKHG3
S100A16	PRPSAP1	INO80E
LAMC1-AS1	ALDH16A1	CDK18
MYLK4	EMC10	PRRC2A
HCLS1	SHANK1	MRPL51
ATP13A3	ZNF653	SMARCA4
MIR4750	SENP3	CYTH2
CNPY2	EIF4A1	RHOF
PTGES3	WDR90	SNORD12
YIF1A	CCDC78	KIF7
CD101	CYB561A3	HDGFL2
CALD1	RPS6KA4	CERCAM
SNORD102	PEF1	NSUN5P1
MIR10393	SNED1	XPC
VTRNA2-1	C1orf115	ALS2CL
NOL4L	PKDCC	EEF1D
RUVBL1-AS1	FBXO41	KIAA0895L
TRIM28	ELP6	RFNG
SLMAP	PPM1M	PLXNA3
CLK4	ENTR1	SLC29A2
SH3KBP1	UBTD1	DDX51
HSP90AA1	TRMT61A	CYB561D2
JMJD1C	ZNF3	AGO2
USP22	LDHD	TNIP2
HECTD1	MARS1	ZNF581
COX18	URM1	ARAP1-AS2
CCDC14	PRR15L	GPSM1
EVPL	POM121L3P	ASIC3
HLTF-AS1	KLHL26	SNORA49
FMNL3	SERTAD3	CDKN1A
APOL5	PROSER3	ZNF444
ROGDI	YIF1B	PNMA1
PSMA7	EEF2	GOLGA3
MGAT2	FAM234A	PFKL
NUP210	E4F1	SARDH
MIR122	H3-4	GNAI2
RBMX	GLYCTK	ERCC2
YEATS2	POLR2J3-UPK3BL2	CDH24
AIFM1	H1-4	SLC29A4
MIR3918	UQCRFS1	ARSA
FLNA	C22orf15	TNRC18
KLF2	DFFB	SLC38A10
MIR4260	HEXD	CLDN15
TMF1	SPNS1	SPHK1
SNORD117	LRRC45	SRRT
LRP1-AS	ZNF32	PINK1-AS
KDM5A	RAC3	SQSTM1
DNMBP	SF3B5	PPP1CA
AMZ1	FOXD4	EP400
HOOK2	HOXD4	ARL16
ATP5F1C	MRAP	MPG
IDI2-AS1	HARS1	DNASE1
INSIG1	OR7G3	TSR3
VPS13D	TEX13B	GGT7
SRPX2	MBD3L1	ZBTB48
ATP11B	OR4D5	SYNGR1
LINC00958	LRRC8E	HSPB1
SLC48A1	TADA3	UCKL1
SLC17A7	BBLN	TINAGL1
DHRS12	LURAP1	MED15
AHCYL1	ZNF524	DCAF11
SNORD62B	PWWP2B	FTL
ABCC6	ZNF57	ZBTB17
GOSR1	ATOH1	KIAA1191
UBE2V1	MCRIP2	ABCA7
GPBP1	COPS9	PKIG
SGTB	RHOD	TMEM104
TPR	MZT2A	AKIRIN1
METTL17	PC	MELTF
COMP	DET1	ACOT8
ADAM17	ADCY6	SRA1
DNM1L	CTDSP2	TSPO
MED13	CBLL2	CCDC57
DFFA	CTDNEP1	BMP1
EP400P1	OR4K3	SYNGR2
PSMC5	THAP4	SGSH
CPLX4	MIEF2	SERTAD1
MECR	OR2T8	SELENOO
AK2	AGTRAP	TNFSF9
HSD11B2	HTR1A	WDR73
AMN	RPS16P1	ZNF707
COX7A2L	RPP25	PPP1R9B
MIR6735	TMEM52	CEP164
SENCR	GADD45GIP1	RFXANK
GSK3A	OR9A2	GFOD2
MIR4498	SEPHS2	SNORD15B
TGM2	MRPL14	LAMB2
WIPI2	OR8H1	SH3BP1
STX5	UBA7	GSDMD
GHSR	GLTPD2	GUK1
GAL	OR5F2P	SNORA80A
IFT80	CLN8	MARK4
MIR1343	KCNK4	AGAP3
IRS4	LHFPL1	ZC3H12A
TACR2	PAQR7	NAT9
PAM16	TMEM198B	DLGAP4
ATP5PF	ALG12	LDB1
DYNC1H1	COL18A1	MIR590
LINC01465	ABHD16B	SSR4
NUCB1	PMCH	TYK2
MUC6	TEKTIP1	SLC2A8
KIF17	PKD1P3	NCBP2-AS1
MIR5088	SERHL2	SLC4A3
EVC	TANGO2	ZNF276
PSMC3	MRPL54	MIR151A
RBM33	KLHL25	KIFC3
CCNB2	ZNF703	TRIP10
LOC100506551	ADRA2C	SLC12A4
IL18BP	TACSTD2	RPL41
VAMP1	FOXO4	MRPL52
KCTD2	H1-10	AEBP1
COQ8B	JAG2	B4GALT3
TFG	NELFA	RPL27
EMC1	RPL9P14	TPM2
STK17A	INPP5J	TELO2
SETDB1	AQP12B	IGF2BP2
MIR611	RAB11B	RELB
VPS13A-AS1	TEDC1	USB1
ODF2L	TNFAIP8L1	ZNF598
MYLK	RPL14P6	RPL11
DDX54	DMWD	RPP25L
IFFO2	LCE3A	HMBS
BEX3	MIR22HG	CSPG4
LOC101928445	H1-7	FLOT1
NEMP2	IFT140	PDXK
MIR4284	PLEKHN1	CC2D1A
RB1CC1	ISG15	LTBP3
HLA-B	EXD3	TONSL
ZC2HC1B	VMAC	MAP2K7
NORAD	NUTM2B	DNAJC17
MIR6509	DYNLT4	SNORA65
ZSWIM8-AS1	H2AX	KXD1
CDC42EP2	OR7E90P	FLII
C2CD5	TEKT4P2	AP1G2
TRUB2	NOXA1	EXOC7
MIR6886	PLET1	THOP1
PDIA6	TSPYL1	POLR2H
SNORD98	FAM53B	EXOSC6
LINC01988	SUPT5H	SCRIB
SCFD1	IPO4	MAFF
PTS	AP2A1	MICOS13
UBR4	EOLA2	EGR1
DNAJC13	ZNF420	MIR602
SUPT6H	ARRDC1	ABTB1
ARHGAP21	OR8B8	PPP4C
FBXW11	TMEM132E-DT	GGA3
PRKAG1	UAP1L1	HDAC3
ACSL3	ZNF786	MRPL12
LOC100129617	ZNF628	ST3GAL2
MYO5C	ENTPD6	PYGO2
BZW1	EOLA1	KDM4B
HPS3	PHETA1	SIPA1
LINC01291	MAFK	ARHGEF1
SLC25A11	PLXNB3	TBCB
CSPP1	ZNF358	ZBTB47
HSF5	SREBF2	ST6GALNAC6
MIR6876	MIR365A	PREB
IL21R-AS1	RNU4-82P	TSC2
TBC1D9	RNA5SP301	TCF25
EMSY	RNU6-859P	TBKBP1
DHH	RNU4-23P	PHF1
MPZL1	RNU1-134P	GATD1
UNC13D	RNU6-199P	BSG
PSMB4	LOC124904362	CD82
MBD1	LOC124900399	EHBP1L1
SLC20A1	RNU6-254P	TBRG1
PEX19	RNU4-32P	ANKS3
ASAP1-IT2	RNU6-485P	PANK4
LATS2	RNU6-1099P	CUEDC1
MSTO2P	RNU6-1169P	LSS
JAK1	RNA5-8SP2	NUDC
PON2	RNU6-824P	RAB11FIP3
CUTA	RNVU1-33	IRF7
CXCR6	LOC124900376	RAD23A
NXPH4	RNA5SP27	TMUB2
COA6	RNA5SP260	GALNT2
KIF5B	RNU1-124P	OMP
ENDOV	RNU1-31P	CSNK1D
NACA	RNU6-854P	ERF
SECISBP2L	RNU6-553P	ADAMTSL5
SUB1	RNU6-501P	IGFN1
CTR9	LOC124900439	ATXN7L3
OCRL	RNU6-704P	RTEL1-TNFRSF6B
NPM3	RNA5SP245	RPL35A
CAST	RNU6-647P	RING1
TBK1	LOC124900460	PIGG
ELF4	RNU1-24P	MKNK2
ELL3	RNU6-853P	STAT6
STX18	RNU6-1322P	SLC66A1
FBXW2	RNU6-1164P	PNPLA6
LOC101929574	SNORD114-30	ATG4B
MACO1	RNU6-1141P	PBXIP1
EED	LOC124900492	FKBP10
GPATCH2L	RNU4-24P	CDK10
ARHGAP27P1-BPTFP1-KPNA2P3	SNORA63C	SAT1
PXDN	RNA5SP379	NAXD
MIR642B	RNY4P7	HELZ2
LPCAT4	RNU6-312P	LSM7
AS-PTPRE	RNU6-645P	SCRN2
MAGEF1	RNU6-593P	LY6G5B
WASHC2C	RNU6-740P	AGRN
LRRC40	RNU1-91P	MIR548AT
NRDC	LOC124900429	MTOR-AS1
FGF22	RNU6-923P	MGAT4B
NEAT1	SNORA14A	NFE2L1
DLD	RNY4P34	FKBP8
AP3M1	RNA5SP160	ULK3
PIM3	RNU4-9P	SART1
MIR3187	RNY1P13	TRIM3
ARHGAP26-IT1	RNU1-43P	SH2D5
LOC100130172	RNA5SP485	DEF6
SMIM1	RNU1-100P	AMH
DDR1	RNU6-282P	CDC34
TXLNA	RNU6-1318P	DEDD2
MIR4722	RNA5SP37	GAS6
MAPK8IP1	SNORD6	RCE1
TSPAN3	RNU1-16P	CARD9
MCRS1	LOC124900175	GDPD3
ZNF800	LOC124900524	CBX6
FCER1G	RNY4P10	POLL
SNX14	RNU6-597P	PLEKHH3
MIR4721	VTRNA1-3	AACS
GNPAT	MIR421	SCARNA6
SNORD48	MIR146B	NAA40
CALHM2	C10orf62	LRPAP1
PROSER2-AS1	BMP2KL	C1orf52
KLF10	TIMM23B	LOC729867
NME2	ZDHHC18	POLR3H
YTHDC1	LINC00587	MIR324
SNORA90	SP5	POMT1
MIR6881	DXO	NDOR1
LOC729603	VARS1	OTUB1
DCP2	HLA-J	ABHD17A
SLC51A	LINC01545	ARFGAP2
MIR1287	SDHAF1	SPG7
SLC29A1	SPDYE2	CRIP2
MIR3152	CCDC85C	CDK9
MYOCOS	LINC03009	ZFYVE27
MPL	STAG3L1	MRC2
LOC105369332	LINC01310	TRIM65
SNORA15	PDPK2P	DIP2A
NRADDP	RNU6-431P	OXLD1
HNRNPL	RNU6-979P	SELENOH
MIR6824	RNU6-1062P	MCM3AP
ETNK1	RNU6-890P	SNORA31
CDK2AP2	RNU6-895P	POLG
GNA12	RNU6-571P	CEP131
LOC100996419	RNU6-214P	ANKRD52
ZFP91-CNTF	RNU6-42P	SNAP47
ACTL7A	RNU6-1013P	TTYH3
TAS1R3	RNU6-514P	GALE
NDRG1	RNU6-74P	SCAF1
DDX1	RNU6-574P	MEN1
ZMYM4-AS1	RNU6-524P	GNB2
MIR4728	RNU6-975P	PTMS
GET4	SNORD38C	IGFBP4
ALAD	RNA5SP187	RPS16
HNRNPA3	RNU6-411P	MAVS
ICAM3	RNU6-1157P	UVSSA
MIR26A2	RNU6-790P	PDHA1
RYK	RNU6-1257P	D2HGDH
MIR6827	RNU6-136P	PDRG1
PGAM5	RNU6-476P	MED12
MYLK-AS2	RNU6-253P	COPRS
OGFRL1	MIR661	TBL3
USP5	MIR193A	MAP4K2
TMEM245	MIR505	ERCC1
DHX29	MIR32	ACIN1
PYGM	MIR483	MICA
MAP4K4	MIR513A1	CLK2
UBA1	SNORD96B	CCS
PSME4	AKR7L	BSDC1
ANXA2	IGLV11-55	IRF9
KTN1	TRBV5-3	CACNB3
FAM189B	TRAV18	GAA
CNN3	TRAJ33	TBC1D22A
PRELID2	IGHG3	APEH
OTOAP1	IGHV6-1	MIR548AA1
ARHGAP17	MIR374B	EIF4E2
NUMB	PRR22	ZNF316
ERCC5	RNU6-930P	ZYX
ARHGAP27	RNA5SP297	NEURL4
CHD1	LOC124900269	MIDN
MSANTD1	RNU6-482P	AFMID
RRM1	LOC124905065	POLRMT
FOXJ3	RNU6-466P	CCDC137
NUP62	RNU6-808P	NR2F6
AKR1A1	RNA5SP496	S100A13
ABTB2	LOC124900202	HOMER3
S100A14	OR2A42	DUS1L
MIR6845	HMGB3P6	SSBP3-AS1
SFXN3	RPL7AP60	SH3BP2
ITGA3	RPL13P6	GRIN2D
PIKFYVE	YBX1P4	SNORD9
REP15	TOMM40P4	FBRS
STK4	ERV3-1	STK40
ASGR1	GPSM3	KLHL36
MIR3654	RSU1P3	MLXIP
OCA2	RPL7AP62	SLC2A4RG
SLC25A25	RPL7AP7	PWWP3A
TMEM106A	RPL31P8	TKT
AK1	OR2G1P	SCARNA21
MPDZ	NUDT19	DGKQ
TRA2B	RPS15P7	PTGES2
TOR1AIP2	BORCS8-MEF2B	MRPS26
SNORD103C	KRT18P38	PPARD
RICTOR	ATP5PBP4	ERBB2
MIR6874	ANG	ACTR1A
DHX15	SCART1	HOXB2
POLR3A	RPL18P10	PPP1R12C
MIR6733	RPSAP6	MFAP2
NCOA3	LINC01347	MIR553
TIPARP	EVPLL	NT5DC2
AAR2	RPS4XP4	YPEL3
ATP6V0A1	LRRC37A14P	SNORD101
STAT1	MIR941-2	PCNX3
C12orf75	MIR941-4	PLIN3
LOC105374952	RPL7AP35	GDI1
COX14	RPS2P55	MROH1
DOP1B	RPL18AP4	BAG6
ZNF326	RPS10P3	MRPL55
LRP8	RPL5P20	SPAG7
HDAC9	LOC100421246	FAM3A
PFKP	CACYBPP3	TXNL4A
LRP10	RPSAP72	SMUG1
IL6ST	TUBB3P1	MIR4677
SLC30A7	OR1F12P	NAT14
GRAMD2A	BOLA2P3	RALGDS
ANP32B	HSPE1P26	GTF3C1
DDX17	RNU6ATAC29P	CSNK1E
ANXA6	RNU6ATAC7P	BABAM1
ZSCAN21	LOC124900452	SH2B1
CCNC	MIR1284	PLEKHG4
AGTPBP1	MIR320C1	GGA1
NPLOC4	LOC124900180	TRABD
TBC1D20	MIR1267	RPL30
MIR3916	TAS2R41	MEGF8
CCNI	OR6X1	BECN1
ZZEF1	OR2A1	CABIN1
TPM1-AS	RNA5SP317	RANBP10
ATP2A2	RNA5SP129	DNAJC5
NCF2	RNU6-584P	RPS19
HNRNPUL1	RNA5SP237	NOSIP
GLOD4	RNU2-59P	LLGL1
SCAF11	RN7SKP56	DNASE1L2
TAF3	RNA5SP296	NCDN
MIR6890	RNU4-25P	GRK6
MUC13	RNA5SP494	PPM1F
USE1	RNU6-1190P	POLM
KMT2D	RNU6-233P	STK11
PCBP2	RNU6-920P	EPN1
CALCOCO2	RNU6-564P	EXOC3
SNORA36C	RN7SKP8	RNF31
MYOF	LOC124900293	MZF1
CCDC40	RNA5SP247	COX5B
ITGAE	RNA5SP304	NISCH
COQ10A	RNU6-177P	CLASRP
MIR3652	RNU6-387P	TRPV2
RPS15AP10	RNU6-57P	SNAPC4
CEP57	RPS24P5	TPCN2
SNORD11B	ZNF844	CHMP1A
ERICH1	RPS10P6	NAGLU
ABCF3	LINC02561	RECQL4
PPIG	CPTP	AMPD2
HMGA2	LOC392787	GNRH1
FN1	RPL7P7	OLMALINC
STARD7-AS1	PGAM1P6	MIIP
SNORA19	CSRP1-AS1	TSPAN4
DCUN1D1	IGHV3-74	APBA3
PPOX	LINC01645	RPL36
EMILIN3	LOC101927293	CPSF4
MAN2A2	GOLGA2P7	CIC
ALS2	DUXAP9	IER5L
EID1	CHCHD4P5	WRAP73
CEP95	RPL21P107	TNIP1
HMBOX1	HBAP1	TMEM160
SNORD173	ANKRD49P2	SPATA13
CIAO1	ATP6V0E1P1	MLLT1
SRSF1	JPX	AP2S1
BMPR2	IGKV6D-21	RNASEH2C
UBN2	CCDC13-AS2	ACADS
NANS	RPL23AP27	TMEM161A
ZNF706	IGHV3-72	TSPAN15
ACSF3	FAM66E	ADAT3
PPIC	RUSC1-AS1	TMC6
MIR6799	ODF2-AS1	DOT1L
MIR6810	AP4B1-AS1	SNX8
SMC3	LINC00408	ZNF385A
TP53INP2	OR52I2	HSPG2
MIR1228	RPSAP49	PTBP1
MYRF-AS1	ST7-AS2	MELTF-AS1
PPIA	IFNA20P	ZGPAT
ZNF7	MRPS21P5	ARFGAP1
TDG	RPL26P27	GSDMB
MIR6763	RPSAP21	SCARF1
MIR6825	LINC01535	SH3GLB2
CAMSAP1	LENG8-AS1	NFATC4
CYP51A1	TMEM256P2	GNA11
RSRC2	SNRPGP12	RNF123
NSD1	RPSAP33	SLC16A3
SNRNP200	RPL26P10	AARS2
MIR3605	RPL6P2	MAP7D1
HEG1	RPL21P31	LZTR1
DMAP1	MTND1P14	SNORA28
RPL26L1	RPL37P1	MTRNR2L3
PSMA1	RPL39P16	RNF126
MIR6745	SCAMP4	TNFRSF25
SREK1	SOCS5P4	PPIL2
ZNF106	LINC02803	COQ4
RAD9A	RPL21P87	SNORA80B
PRORSD1P	MTCO3P29	PMPCA
MIR1972-2	CYP4F29P	ZNF414
NADSYN1	PPIAP69	MAP3K14
UBR3	LOC107985688	ATXN7L2
NUP210L	RPL15P18	SPATA20
ATP5F1A	NUTM2E	PGLS
HDAC1	HNRNPCP7	MIGA2
MKRN2	LOC100131635	STMN3
PKD2	UBAC2-AS1	HAGHL
ITFG2-AS1	LOC389199	MIRLET7BHG
BMP8A	LOC650024	BCAM
VPS13C	RPS2P20	PNKP
SNORA70G	CDCA4P1	FOS
SMURF2	RPS29P14	PLCB2
U2SURP	RABGEF1P1	GAK
FRG1	LINC03008	RNU5A-1
NCK2	KRT8P12	MAF1
USP48	LINC01739	CCDC124
PTPN2	METTL21AP1	CHRNA10
NACAD	UBE2V1P9	UCK1
MIR6732	RPL17P28	MIR647
RABEP1	PGA3	PILRB
KDM4A	RPL19P2	LDOC1
C19orf24	IMMTP1	LIME1
DLST	NHS-AS1	TPRA1
KIN	AK3P3	STAT2
BRAP	AGBL4-AS1	MFSD3
LINC02150	SPDYE21	HAUS5
EIF2S1	RPL23AP52	PXDC1
LOC102723566	KARS1P2	AKR7A2
ANKRD26	LOC100286962	ASL
TTC23L	DDTP1	DNASE1L1
BRD4	SAP18P3	SLC35E2A
LETM2	HLA-K	NR1H2
MIR5010	RPS2P16	PGP
MIR4743	AURKBP1	RGS10
ACO1	RPL9P11	R3HCC1
SUGT1	RPS3AP3	SUGP1
DPP3	RPL34P6	MTG2
WDR19	PDE4DIPP6	WDR18
ZNF410	RPL7AP44	RPS27
LOC101929679	RPS8P6	SLC39A13
GAL3ST1	LINC00574	PIDD1
JPT2	RPS27AP5	SYNPO
GAPDH	H2BP9	RARA
MED22	SALL4P5	CTU2
FLRT2	RPL7L1P12	PDLIM4
TMEM51-AS1	RPLP1P13	MRI1
MRPL24	SLC30A6P1	WDR74
MTDH	DFFBP1	TUBG1
RBM5	RPL18AP7	CHPF
IL1A	LINC02802	CTSK
DDX56	MRTFA-AS1	OAZ1
MYSM1	LINC01431	SLC25A39
SEMA4B	GOLGA8N	HGS
RAD52	ADH5P2	DDX39A
SYT2	HSPA12A-AS1	CABP7
TMEM191A	SEC1P	MFSD12
MIR6847	HDAC1P2	ANKZF1
MNAT1	SNHG7	BIN1
BIVM	LOC105372710	SERF2
RNPC3	RPS15AP6	UBALD1
ARL6IP1	LINC00456	COL6A2
RPS25	HMGB1P31	DPP7
ELAC2	RPS2P8	ZNF622
FNDC9	ST6GALNAC4P1	MST1
CAPN12	KRT18P62	GPAT4
MON1B	ZC3H12A-DT	PHLDA2
ICAM4	LOC105373352	METTL26
HEXB	RPS8P9	SPOUT1
SLC44A4	EBAG9P1	ATPAF2
OXR1	PAIP1P1	REPIN1
PUS1	SRP14P2	ATG2A
SFRP5	LEFTY3P	LENG8
PTPN3	RPL13AP6	CIB1
MFN1	ELOBP4	RNF10
LOC100289580	RPS12P2	LYPLA2
MIR548S	MAPKAPK5-AS1	SSH3
UPF2	NECAP1P2	MOB2
LOC101927809	GAS5	LEMD2
SMAP2	RPS2P53	SNORD11
TRIM15	RPL15P16	SCAND1
SNORD110	HSPE1P1	SNORA53
TKFC	SNHG20	RPLP0
MYCBP2-AS1	RPL7AP47	CARD10
STRIP1	SEMA3F-AS1	STUB1
RUFY3	HSPE1P27	ABCD1
UBN1	HGH1	MC1R
LMO7DN	LOC105373335	LSM10
SYNE1-AS1	CYP2C58P	GRHPR
EIF4G1	OR6E1P	DBH-AS1
CTNNA1	LOC107985101	NUCB1-AS1
DKK1	HLA-Z	GPR162
PROSER1	SSR4P1	PITPNM1
LRRC43	MRPS10P1	ATAD3B
DDX52	RPS2P15	RSRP1
HMGCS1	RPL24P5	TMEM132A
LINC02022	POU5F1P3	FCSK
KIAA1656	LOC100422287	B4GALT2
CTSB	APOA1-AS	SNORA38
MIR4688	OR13E1P	GPAA1
LOC647070	COX10-DT	UBE2S
HDAC2-AS2	TRIM26BP	GBA2
MAN2B1	RPL34P10	RRBP1
GNAS	YWHAQP5	BCL2L12
ESYT1	MED15P5	STX4
MOV10	RPL24P8	PLCD3
TFCP2L1	RPL36AP11	MAP1S
CEP250	EHMT2-AS1	RBM6
NPTN-IT1	LOC107985801	CLUH
PRPF38B	LINC03011	TMEM259
RBMXL1	LOC105378066	TOMM40
SENP5	NT5DC1P1	SCARNA13
MIR614	ASS1P12	CYHR1
MIR4641	LINC01637	TRAPPC5
TMEM126B	RPL37P12	SH3TC1
TOR3A	PPP1R26P1	TBC1D9B
YIPF2	RPS13P4	VPS26B
GOLGA8J	LINC01589	LRRC14
SNORA86	TMEM250	WDR6
MYBPC3	TBC1D3P1	RHBDF1
CSPG5	MTND3P23	MOAP1
LPAR3	LOC124906145	PLSCR3
DGCR8	LOC124901861	SGSM2
PTK2	RNU7-140P	KLC2
CES2	RNU6-1014P	BAX
MIR6776	RNU7-66P	MIR4479
TRIM33	LOC124900188	MIR3909
ZNF318	LOC124902828	MSS51
MIR3944	LOC124906348	SLC27A4
PROS1	RNU2-11P	KRTCAP2
ATP6V1H	RPL27P12	ABCF1
SNORD127	RPL35AP17	ZSWIM8
TRMT44	RN7SL333P	NDUFB8
BCLAF3	CASTOR3	ARPC4
SREBF2-AS1	RPL37P20	FAM83G
CMIP	RN7SL825P	CPLX1
RAC1	RPL23AP72	TMSB10
MIR7113	RN7SL34P	SLC27A1
EFNB2	RN7SL608P	TP53I13
OGT	RN7SL75P	ZC3H3
MIR10400	ENPP7P2	OSBPL5
LOC105370941	RPL7P24	FAM193B
LARP1B	RPL23AP75	MTG1
MIR4758	RN7SL263P	HNRNPDL
MIR6871	RPL6P26	PLEKHG5
MIR4256	RPL9P3	BET1L
SECISBP2	RPL29P2	NME3
ZC3H13	RPL21P123	TSC22D4
FAM131A	RN7SL382P	BRI3
TRNP1	RN7SL502P	AHDC1
LDLRAP1	RN7SL23P	WIZ
SLC5A2	RPL7P43	PALD1
C9orf24	RPL21P57	SELENOW
CLCN4	CSP2	ZFP36
RANBP1	RN7SL182P	CSNK1G2-AS1
TRPM7	RPS15AP24	RPL6
LOC100289561	RPL31P49	LOC100288123
SV2A	RN7SL704P	CD320
NDUFB9	RPS6P19	PACS2
LRP4	GAPDHP50	ATP6V0C
RAPGEF3	RPL13P4	MRNIP
SEC31A	PI4KA	MTCH1
ZFC3H1	STAG3L5P	UBE2O
ABL2	UPK3BP1	WHRN
PCF11	RN7SL789P	CFAP410
RBBP6	RN7SL37P	BTBD19
LINC00266-1	NDUFB4P1	IL11
KBTBD11-OT1	IGKV2D-28	TICAM1
MIR499B	NMTRQ-TTG12-1	SPINDOC
SNORA98	RN7SL824P	GRIPAP1
CSNK2A2	RN7SL749P	ARRDC1-AS1
MCM3	RN7SL496P	MICAL1
WDR49	RN7SL812P	KCTD5
IRGC	IGHJ3	SPATA2L
GLS	RN7SL449P	UBXN6
RIOK3	RN7SL16P	CROCCP2
UGGT2	RN7SL861P	KDM6B
2022-03-05	RN7SL55P	OCIAD2
MRPS25	RN7SL370P	MRPL38
MIR6867	LARP1BP2	ARHGAP45
TRA2A	C4orf48	SHKBP1
HM13-AS1	DNAJB6P7	BTBD2
AKAP9	RN7SL172P	CHST2
COL21A1	RN7SL834P	INF2
ASAP1-IT1	RPS4XP14	LSMEM1
WASF1	PLA2G4B	ZDHHC8
CD70	RPL7P18	PHKG2
VPS35	RN7SL67P	CACTIN
PPIL4	RPS12P20	PLXND1
MIR4496	TMEM225B	RAC2
DAB2IP	RN7SL698P	CAPN10
ATG101	RN7SL168P	KCNE5
TONSL-AS1	RN7SL36P	NARF
NSUN2	LY6G6D	CLPTM1
ADAM30	RPL35AP29	SHARPIN
TLL2	CEBPA	ABCB8
ABCC5-AS1	MIR210HG	ANKRD9
GAS2L1	BCKDHA	FBXL19
ATP8B2	LOC100420027	PBX2
PICALM	STX18-IT1	RAVER1
PPP3CB-AS1	NENFP3	RSAD1
COA3	TECRP2	SLFNL1
NEDD4	USP46-DT	ADAM15
IPO7	FAM138E	PPP1R14B
CLEC18B	MTCYBP40	HDHD3
DNAJB6	EPIST	AP2A2
PLRG1	LOC112268475	EML3
MIR4505	ENPP7P10	SAT2
BBS1	KRT18P31	CLUHP3
TM4SF4	RACK1P1	STH
COX6C	RPSAP70	NT5C3B
JMJD6	CCT5P1	JUNB
ACLY	PPIAP76	MOB3A
ANKRD13C	ADAMTS16-DT	HMOX2
INTS3	MESTP3	SCARNA22
CNTROB	LINC01217	MIR548A3
SNORD94	LOC100422638	AURKAIP1
LINC00635	SHANK3	STK10
SERBP1	LINC02353	RPS29
SMARCAL1	LOC105379030	KCTD17
STIM2	LOC100287427	ZNF335
MIR8077	SCARNA8	OSCAR
MIR4502	RNA5SP385	SCARNA9
MIR4769	RNA5SP20	SNORD99
FAM53B-AS1	RNU6-1294P	MIR634
SNORD83B	RNU6-322P	EIF5A
NPC1	RNU7-75P	CSNK1G2
DERA	RNU6-240P	RBCK1
FAM160B2	RN7SKP179	MIR193BHG
TBL2	RNU6-1333P	RPL29
EPB41L2	RNU6-123P	RAB5C
CD2AP	RNU2-27P	MAPKBP1
IQGAP1	RNU6ATAC9P	GTF2IRD1
P4HA3-AS1	RNU6-1262P	DNMT3A
CRTC3	RNU6-415P	TMEM184B
PDS5A	RNU6-1041P	CARD19
LOXL4	RNU6-313P	SLC25A28
RIPOR1	RN7SKP31	FURIN
ZNF207	RNA5SP282	CLEC11A
LINC01983	RNU7-18P	MXD4
UBE2I	RNU7-40P	TRMT1
FDXR	RNU4-54P	CAMK1
ECHDC2	RNU7-3P	G6PD
CDC27	RNA5SP281	SEC61B
LOC91370	RNU6-503P	P3H3
PRKAR1A	RNU6-314P	PCED1A
ABCG8	LOC124900314	B3GAT3
RGS3	RNU6-539P	CAMTA2
LARP4B	RNU6-1016P	RPS9
FDFT1	RNU6-807P	CDK16
RNVU1-19	RNU7-110P	TEF
SMIM15-AS1	SCARNA14	PUF60
BANF1	RNU6-850P	ZNF282
SLC39A5	RNA5SP278	SNORA74D
RIN1	RNU6-1137P	RAB40C
POLDIP2	RNU6-430P	DGKZ
DOCK1	RNU6-897P	RNU4ATAC
VIM-AS1	SCARNA1	FER1L4
STK26	RNU6-367P	PPP1R13L
ZNF580	RN7SKP64	MYPOP
STAB1	SNORA31B	TFPT
LINC02601	RNA5SP437	PPDPF
MIR199A1	RPL12P22	SPPL2B
MIR6859-1	WASHC5-AS1	SNORA73B
LOC101929188	RNU6-988P	SNORD53B
SPIN1	PCDHGA7	TOM1L2
CD47	SUMO2P16	NRBP2
ANAPC5	IGHV3-22	UCN
UGCG	LOC100420845	KRBA1
SNHG26	IGKV3OR22-2	PEX6
AEBP2	LOC100419574	MIR1301
FBXL20	AP5B1	ADIG
NAV2	LINC02749	WDR81
ACAD11	PKD1P5	UBE2J2
CHD1L	NDUFA3P2	DLG4
MNT	MPV17L2	INAFM1
MSN	LOC100420020	GNA15
DNAJC11	LINC02688	PLBD2
ELMO2	BORCS8	COPE
CCKAR	BRK1	TMEM141
MIER1	TOLLIP-DT	NOC4L
WDR91	PDXDC2P	MOCS1
DNAJC19	OR52B2	PLXNB1
TRIOBP	H3P33	RASA3
NAPB	LOC105369373	WASHC1
AXL	ENPP7P6	LIMK2
MIR604	PIWIL4-AS1	TMEM14C
APPBP2	MRPL40P1	ATP13A1
PPFIBP1	CTSO	NF2
MIR6743	URB1-AS1	GPX1
C19orf33	MTRF1LP1	BAIAP2
AHSA1	RPL7AP3	CDK2AP1
RTN3	LINC02552	RPS6KB2
CHEK1	LINC02985	DNPH1
SNORA71D	PARK7P1	USF2
GEMIN7	LOC100420981	SBNO2
SYNE1	LOC100505978	TECPR1
CAPN2	OR5BT1P	DUS3L
ZFYVE21	C17orf49	MCRIP1
IST1	LOC100128674	CDK11A
ERC1	BCL2L2-PABPN1	ZNF500
MFN2	AP1G2-AS1	SLC2A6
PRPF38A	LOC105370473	HSF1
WTAP	OR4U1P	HOTAIRM1
PEA15	LINC02323	TMEM129
MIR1234	ZNF710-AS1	BRSK1
C20orf96	CPEB1-AS1	TRPT1
PHKA2-AS1	KRT8P9	UBC
TTC14	LOC102723335	RPL27A
TSPAN17	TUBAP11	GPKOW
TOX4	LOC100420642	TOM1
MIR6859-2	FIGNL2-DT	OGFR-AS1
PRKCI	PKD1-AS1	QSOX2
LOC729737	MRPS21P7	IFRD2
NXF1	MIR762HG	YJU2
TNFRSF6B	SNHG19	NT5C
UBR5-AS1	ARMH2	KRI1
STAM	LOC101929408	KDM5C
POLR2A	ATP2A1-AS1	PHKA2
CDK12	SLC7A5P1	CHFR
COL9A3	KRT8P50	PRPF31
AIRN	LOC100422491	NUDT16L1
SCARNA28	LMO7-AS1	DDA1
EIF3E	ZNF865	TEPSIN
SPSB2	LOC105274304	GIT1
PRPF40B	MAPK8IP3-AS1	SNAPIN
STOML3	HERC2P6	FZR1
TRAP1	LINC01003	KCTD13
FBN2	EIF1P4	EME2
ATM	SAMD11P1	CPLANE2
GMPPA	LOC100128007	AKAP8L
FUBP1	RNF213-AS1	ANXA11
AGPAT4-IT1	MIR5699	CDK5RAP3
PPAN-P2RY11	LINC02563	UNKL
MMP14	RN7SL4P	PGGHG
LOC105371925	MIR4473	NAA10
LRSAM1	RN7SL426P	GRINA
CPSF2	MIR4669	ZSWIM4
IQCK	RN7SL435P	AARSD1
RFLNB	RN7SL670P	FASTK
TRAF5	MIR3943	DNAJB2
TXNL4B	RN7SL713P	FLCN
PRKDC	ZNF407-AS1	TRIM8
BAZ2A	MIR3125	NDUFA3
SNORD13H	MIR3648-2	ILK
PHTF2	MIR3131	MED25
TTLL3	VN1R71P	SYTL1
EP300	MIR4265	TM7SF2
MYEOV	LOC101928251	MIR570
MASCRNA	RN7SL622P	TCF3
SLC45A4	RN7SL74P	PNPLA3
YIPF4	LOC100129774	SLC26A11
SNORD143	MIR4304	PLCB3
SPRED3	MIR1268B	EMD
ZDHHC16	MIR3612	PKN1
RGMB	RN7SL375P	MMP23B
EBLN2	MIR4506	TJAP1
CHD7	LOC101927018	DOK1
LSMEM2	MIR3174	PET100
ITPA	MIR4266	SSNA1
VPS52	MIR4735	SLC26A6
RGL4	MIR3671	PET117
RASA2	RN7SL574P	EPS8L2
TRMT13	SRP68P1	UNC119
PKM	MIR3611	RPUSD1
ROCK1	MIR744	RPS28
PEBP1	SNHG25	RRP7A
SNX33	ZNF230-DT	CEBPB
AP3B1	HSD17B1-AS1	TUSC2
SNORD8	ILF3-DT	TOLLIP
OGA	ATP5MGP7	MLF2
HSPH1	GEMIN7-AS1	FHOD1
GRAMD1A	LOC100422317	CCDC142
LOC105372273	S1PR2	GOLGA8A
MIR548E	LOC107985131	FAM98C
IMPDH2	VN1R80P	OSBPL2
CCN2	LOC100133225	PABPN1
MIR6758	LIF-AS2	RPS11
DEK	ZNF728	SHB
LOC651337	BRI3BPP1	COMMD5
ZFAND1	LOC124904535	FTH1
METTL22	MKNK1-AS1	MTA1
MROH8	NDUFB8P2	ATAD3A
BMS1	LOC100533631	TGFB1
IFI30	MREGP1	DDX5
PHLDB2	CAHM	NSMF
COPS8	PPIAP52	HDAC10
MIR1255B2	GCATP1	TOP3B
LINC01704	TAS2R6P	SCARNA5
MIR455	LOC100420048	TSPYL2
ROPN1L-AS1	LOC100419851	IL17RC
DDX6	YPEL5P2	MDP1
MIR98	GYG2P2	TNK2
IMPA1	LOC100420430	UBE2M
DYSF	MARK3P1	CHCHD2
CLEC16A	RNU6-85P	PLPPR2
HNRNPR	NUP153-AS1	LIF
WASHC5	RN7SL760P	TMEM175
COPS5	RNU6-88P	PRR12
LOC105747689		PAXX
KRT7-AS		IER2
SPICE1		MIER2
MIR138-1		NBEAL2
MIRLET7F2		AMDHD2
ICAM2		IRF3
MIR3176		PRKACA
RIT1		CFL1
MIR631		SURF6
CD164		RPL36AL
LBR		SLC35E2B
LRCH3		PPP6R1
MIR6802		BCAP31
SLC31A2		STX1B
CNTLN		MIR623
LUC7L3		RPS21
FUT11		CHPF2
GINS2		SLC25A22
PHLDA3		SRSF5
OSER1		CARM1
MTERF3		PYCR2
ELP1		RN7SK
CRISPLD2		GABBR1
HP1BP3		SNORD12C
TPP2		PPP1R26
OAZ3		PRKRIP1
MECOM		GYS1
RPS23		MAMDC4
ARPC5L		SNX21
TM6SF2		OSBPL7
ZNF496		NDUFB7
NOP2		PELP1
RBM27		FADD
LENG1		ARGLU1
C14orf119		PGD
MIR6729		NUDT22
ACAD9		SNORA22B
CLDN22		POLR2E
CCT4		SLC50A1
MIS18BP1		ASPHD2
FAM214B		PFDN5
AHNAK		PHLDB3
LOC150776		TMEM89
MUSTN1		GRK5
LOC285074		DNM1
MRPL27		CCDC9B
RSPH6A		CCAR2
MIR4755		AKT2
SLC17A8		CTXN1
LDLRAD3		PI4KAP2
MITD1		TRIM11
CDC26		ACAA1
GTF3A		LONP1
H2AFJ		ESRRA
GOLM1		LIN37
LINC00423		ATP5F1D
KANSL3		PRR13
CERS5		DAPK3
PSEN1		BRMS1
INPP5K		NAGS
GPR84		TRMT61B
NUCKS1		USP21
HIGD1B		PRR14
ATF6B		FIS1
SLC3A2		TMEM120A
NAB2		PLEKHJ1
KHSRP		TBC1D13
IFIT3		NOXO1
GPR107		POU5F1P4
LINC00839		BRD3OS
LOC100507250		HMG20B
MIR3614		IQSEC1
SLC25A23		CARD11
NDUFS1		TNPO2
MPP4		SNORA74A
LOC105379331		ILRUN
RIF1		MAFG
MIR570HG		RNF166
RPL23AP64		WRNIP1
CSRNP1		HNRNPA0
SF1		ZNF212
DST		TEAD3
DGKH		FADS3
SNORD38A		RHOT2
GSTO1		ARAP1
IL1B		CACNB1
FNTA		IRF2BP1
ANKRA2		COX8A
C12orf10		NUDT14
RPRD2		POLR2J
ETV5		CLCN7
KPNB1		ATP5MF
WDSUB1		TMEM120B
DZIP1		LMNA
ASB1		NDUFV1
CHRNB2		MIR544B
ANKRD40		BANP
GNG4		NELFB
DENND5A		TMED4
ECT2		ATG4D
C3orf35		TIMM44
POLR2B		SNORA37
LOC100303749		ST6GALNAC4
TH2LCRR		ZHX1-C8orf76
MIR198		DRAP1
CCNE2		STK11IP
CCDC47		RRP7BP
RPL5		APMAP
CCDC138		NCBP2AS2
ZNF664		HIRA
ASTE1		NNAT
NBPF14		KLHDC4
LINC02349		PCYT2
PLK2		C1orf174
KDM5B		SNORD70
USP8		FBXL6
CCDC88A		LSM4
SCARNA9L		SKIV2L
PDCD2		MIR2116
SYT16		HMCES
TPCN1		SNORA47
C16orf72		SNRNP70
PSMD11		LONRF3
GFM2		UQCRQ
STRIP2		RRAS
ZZZ3		HCFC1
ICE1		DGAT1
ABT1		ELL
SRF		MED16
ZFYVE16		ZBTB7B
VWA7		HMGN1
SRC		KIAA1614-AS1
LINC01554		RABEP2
TEX22		SNORA59A
CALML4		STRN4
VPS33A		PPP1R27
TBCCD1		CFAP20
TNKS2		MAPK12
H1FOO		AJM1
TMEM216		P3H4
UPF3A		PLK3
HERC2P9		NOP14
TLK1		MVD
FRA10AC1		TOR2A
SNORD45B		HSBP1L1
ERMARD		ZNF764
PRMT1		UNC45A
ZC3H14		TWF2
TAF5L		PDAP1
STARD13		MIR1207
PPME1		MAP3K10
SYTL4		ARID5A
CEP152		TMUB1
ITPKA		PDGFRB
NBPF11		SNORA12
LINC01018		PIGQ
WTIP		METRNL
LMO7		SNORA11B
LOC100506142		MIB2
TMEM43		JOSD2
DDX3X		TST
SERPIND1		RNU4-2
SNORA94		AXIN1
GID8		SIRT6
PPRC1		PRICKLE3
ASPH		CLCN6
TDP1		MYDGF
TMX1		TMED9
IWS1		DCTD
CALCOCO1		TRIR
TAOK1		MIR30E
NEU3		SNORD46
FGFR3		PTK7
EIF2S3		RTL8C
PPP1R21		DEF8
PRMT2		UBALD2
YBX3		PCBP1
TUT7		BAK1
MIR6796		KCNN4
LIG1		PILRA
LOC100130111		CCDC106
UEVLD		TRIM56
CLDN19		FPGS
CWC22		INSM2
MPV17		SNORA30B
CNTD2		ASPSCR1
NPIPB5		APRT
SLC22A13		VPS37C
FKBP11		WDR13
MRPL33		PTDSS2
PIK3CD		RPLP2
DCTN4		ITPR3
ADAMTS6		CHD3
LAMP1		SNHG32
LINC00528		RMRP
SETD5		PIAS4
ACACA		EIF6
SNX27		R3HDM4
PPIF		RPL24
GPR75-ASB3		SORBS3
HPS5		HCFC1R1
TPT1-AS1		ANAPC2
TTC17		MRPL20
BCL6		TMEM94
VPS41		PTOV1
POMK		EDF1
OTUD4		ORMDL3
AJUBA		JTB
MIR1249		DECR2
NR1H3		DRG2
C12orf57		LMF2
TAF1		TMEM219
MIR3651		GDPD5
NAT10		ZNF579
LINC00597		XAB2
CORO6		SIRT7
BRD9		NFKBIE
ATP5F1B		RPL37
ADPRHL2		ADAMTS7
MIR7109		MAPK13
PLEKHO2		USP20
CEBPZOS		SDF4
CSNK1A1		PCBP4
ZFP36L1		SLC16A5
NPPA-AS1		OPLAH
LINC00346		KIFC2
GTF2B		COASY
MYO10		PPP1R37
LTA4H		FAM120AOS
PSMC1		MTA2
SOD2		WASH2P
CCDC151		RPL28
POLB		SLC25A27
C17orf58		RPL23
SNORA70B		METTL23
HNRNPK		NDUFS8
MIR6855		ZMYND19
ATP1B3		RNU4-1
HECTD3		LAT2
FYCO1		LTB4R
CLSTN3		DOCK6
STK24		DDX49
GOSR2		CXCL2
PDCD11		PPP1R16A
EEF1G		NLGN2
EGLN2		FAAP20
FNBP1		ING5
PLAC8L1		ZNF219
LOC343052		AGPAT2
SNORD50B		UROS
SF3B1		EIF4H
OCIAD1-AS1		RABL6
AFAP1L1		SLC7A5
CELSR1		PIP5K1C
BRWD1		DHX37
RFC4		PAK4
SNAP23		CTSD
TMTC4		RNASEK
DMTF1		PPP2R5B
EIF2A		SMIM32
CCDC17		PSMB8
ECH1		CIAO2B
CCDC97		VEGFB
COL4A2-AS2		TLE5
ZDHHC21		DVL3
MEAK7		DNAJC4
LENG9		MICALL1
TCTE1		GIPC1
EPS15		SNORA16B
LOC100289511		SHISA5
C20orf144		TAF11
USP3-AS1		CAVIN1
MIR6797		SNORA84
CLK1		IP6K1
LOC105374727		USF1
MIR4649		B4GALT7
HSPA4		PIH1D1
PKD2L2		HERC2P3
RANBP2		FAM20C
UCP2		REXO1
SLC19A1		ADGRL1
CCDC144CP		JMJD1C-AS1
PGM1		TMEM9
SLC25A32		TAF6
HLA-E		ALYREF
NBPF8		SNORD83A
FBXO38		PHRF1
RBM34		CHAC1
NDUFAF3		RPL10A
MIR548AK		UBXN11
PAXIP1		SRRM5
LOC102724404		NDUFA7
TRMU		LINC01089
EGOT		PVRIG
NAV2-AS2		ZNF512B
RSL1D1		DNAH1
SNX13		LAMTOR2
CHRM5		PIEZO1
YPEL1		GOLGA2
MIR1244-2		PUSL1
MTMR4		IKBKB
TCEA1		GPR137
KIDINS220		PPP1R35
SMAD3		OTUD3
UACA		PPP6R2
FGFBP3		COX4I1
RIOK1		TSR2
SCAMP3		PQBP1
CYFIP1		RNF187
GLB1		OGFOD2
TUBB4B		NAPA
GCAT		POLR2L
PROCA1		C4A
PEX10		PYM1
ASAP2		IER3-AS1
SULF2		FAM219A
TGOLN2
HERC2
MIR6739
UIMC1
HTT
DYNC1LI1
CDC23
VEZF1
RBM4
NKX2-4
TFRC
PAQR3
MIR6124
MIR4753
LOC101928021
SNORD23
OST4
IRF1
ELMO3
MAN1A2
KNTC1
PDGFA
TIAL1
CDV3
LOC101928008
MIR6882
SLK
XRRA1
FBN1
PML
PPP4R3B
TMEM121B
LCAT
GALP
CCNI2
PABPC4
MIR5047
INTS8
ARPC3
FIG4
NOP14-AS1
ATP6V1E1
C11orf95
ACOT9
USP50
PURB
RNF208
OPTN
POLR2C
HEXA
SRPK2
KDM2A
SEC16A
PDCD6IP
MIR3115
SNORD67
EIF3B
MIR4782
ZCCHC8
TG
CDK5R1
PTPRCAP
ARIH2OS
CDC42BPB
LAMA5-AS1
SSR1
MARF1
VCPIP1
WASF2
USP25
HYI
EEA1
DZIP1L
LEAP2
NRBF2
MIR33A
DNMT3B
BNIP3
MCFD2
EPN2-AS1
FSD1L
RAPGEF2
SNORD73A
ALDH18A1
COPA
MKI67
LOC114483833
PALLD
ANKRD11
HNRNPAB
HECTD4
NADK
MIR4701
RNPS1
PDIA2
MIR6501
NRAS
GPR4
SND1
C3orf20
SLC25A36
SNORD125
SLC9A1
RCC2
NCOA4
SACM1L
KDELR3
MIR6895
EXOC4
CEBPD
CYTH3
LOC101928626
FAT1
HBS1L
IFT27
UBP1
RNF181
HNRNPH2
MBD4
PLEKHG2
KHDRBS1
IGF2BP2-AS1
TIMP3
WDR60
NBPF12
LINC00235
PPP4R1L
DMXL2
RPS3A
MIR6780A
ARFIP2
CXorf40B
SCD
2022-03-09
SERPINH1
STAT3
MDK
CERS2
MLEC
RAPGEFL1
P2RY11
MIR4745
SELENOS
COX4I2
NMT2
IFRD1
MYO1B
OSBPL3
SYNGR3
SPTLC1
SRP14
PLD6
CD3EAP
KLHL10
SLC11A2
C19orf47
EIF1AX
SLCO1B3
MIR4326
C2orf42
SNORA71A
CFL2
RBM44
MAP2K1
KCNH3
PLXNA1
MGC16275
POLR3E
MIR548O2
VDAC3
ARHGAP12
TTC37
KLHL8
TNRC6C-AS1
ATP5ME
NUP58
MSL1
PRR36
ATP6V1C1
PTGR1
TCOF1
WAPL
PHYKPL
BCAS3
DNAJC25
MIR6852
FUS
SPCS2
RPS6KA1
CBR1
ANKRD26P1
LOC100131496
SFT2D1
MLX
ADI1
POLR1A
MIR1277
PRRC2C
TAF9B
MIR4305
KCNAB2
HSD17B4
ARFGAP3
DHX16
BBS2
MIR6831
CNBP
WFS1
PPP1R12A
YME1L1
PSMD14
MIR1233-1
STX16
NR1D2
LIF-AS1
ALDOA
POGLUT2
SDHAP1
FIGNL2
ADSL
MIR4717
SNORA63B
MIR30C1
ZSWIM9
RASSF7
WNK4
PXN-AS1
H3F3B
LINC01960
SNRPE
DNAH10
TMEM165
COL6A1
NOLC1
HMGB3P1
PTRH2
CAAP1
RTCB
MRPS23
ZDHHC7
TLE4
AIMP1
CARHSP1
MIR6726
MOGS
TTC31
ANKRD33B
PHB
GRIP2
CDKN2AIP
ATP13A2
MIR3913-2
KIF1B
LIPC-AS1
MIEF1
COG3
SNORD159
POLG2
L3MBTL3
MIA2
MTREX
TUBB
MYBL1
PPIAP30
TMEM138
CSGALNACT2
SERPINC1
PLSCR1
ANGEL2
CCDC28B
SETD6
SUN1
RPL7L1
SNX4
YTHDF3
KLF6
MTF2
MIR671
DLG5-AS1
YWHAZ
FHL3
FAM120A
MTUS2-AS1
BRD2
PRG4
METTL21C
MIR6838
MIR6759
BMS1P20
PPP2R5A
GAS6-AS1
RNF20
TAOK3
PPCS
MIR765
MBTPS1
EMC6
IL4I1
TOR1A
FOXD1
HBEGF
LGALS3BP
TRPC1
NPAS1
WDR45B
FAM83A
CSE1L
COG4
MIR1236
PRKACB
MIR6819
NCCRP1
RNF213
PPP1R12B
SNORD14B
USP7
CDC6
MIR5687
CD276
SNORA100
UBE2Q1-AS1
VAPA
GAS8-AS1
TMEM214
MINDY3
DPM1
BIRC6
TIMELESS
GATA3-AS1
SHC1
BRD8
TRIT1
SPOP
CEP290
C3orf18
CCAR1
VPS8
MXRA7
RPL37A
DLK2
LOC102724009
SRSF11
RFWD3
MPRIP
TBC1D10A
TP53INP1
ARFGEF1
LUCAT1
COG6
SNORA71B
TMPO-AS1
FIBP
PNISR
MIR558
HMGN2
GTPBP4
ZNF785
OVCA2
RPL13
AMBRA1
MCM4
ATP5PO
MDC1-AS1
ABHD4
RILPL1
DYNC1I2
TASOR
UBA5
SNORD111B
USP15
NHLH1
LPAR6
ECSCR
MCAM
WWC2
FRMD4A
BICD2
MIR24-2
XPA
SUDS3
CARS
LOC644285
ISCA1
POLR2F
PIGT
TSSK6
SCYL3
MAP7D3
TCTN2
GPN1
MIR548K
IREB2
SLC38A2
AGFG1
PRPF8
TRIM25
PDK2
GPX3
PSRC1
FAM126A
THAP7-AS1
CCDC96
OGG1
RBMS2
COL4A5
PRRC2B
SCYL2
TTC3-AS1
ZC3H15
COX17
LUC7L
LOC105371855
ITGA2B
RILP
RNU12
PAX8-AS1
PAXBP1
CISD3
C11orf42
TSPY26P
LAPTM4B
LOC100287837
ABCC1
MIR939
ADAM19
NPHP3-AS1
RAP1GAP
SALRNA2
2022-03-07
MTRR
AGAP2-AS1
CHD6
VRK3
KCNMB4
PAPSS1
MIR194-2HG
UBA2
CYC1
OAZ2
CYB561D1
SNORD17
B3GNT9
TRAPPC10
GRPEL1
RDH11
ADAR
SNORA32
UBAP2
CERS1
SMPD1
SRSF10
CTBP2
TUBGCP5
IDS
TEAD1
AHCY
RUSC1
LOC151484
MMP23A
C2CD3
ACBD4
LOC105375713
MIR6751
ANP32E
PTTG1IP
LGMN
ARFGEF2
CDK7
RC3H1
MAFA
NOM1
AKR1B1
C10orf88
ANKRD13A
PDE7A
UBAP2L
MEAF6
LINC01000
EXOSC8
FAM71E1
PAF1
UQCRB
MIR6782
PCBP2-OT1
R3HDM2
EXTL2
MTNR1A
C3orf70
ATP1A1
PRPF39
UFSP1
XKR8
MIR4800
LOC642846
ATP6AP1
FAM133B
STAG1
ROMO1
MIR6075
TCTEX1D4
UCHL1
2022-03-02
CXXC5
COPB1
PAQR6
STK19
NAF1
MICALCL
DOC2GP
MCCD1
LOC100507373
IL23A
GBX1
WDR34
TOMM34
DDX10
PPTC7
CLMAT3
U2AF2
ATP10D
CLTC
BRF1
SEC13
FAM120B
EPHA8
MIR3940
SPRY2
CEP85
ZMAT2
ALCAM
C20orf173
ADGRG3
PI16
ANKRD39
SNORA77B
SRSF9
MIR6756
FUZ
PSMD4
CCR10
HSH2D
ABHD13
DHCR7
RAB30-DT
PHF20L1
SPIDR
SNORD87
C21orf59-TCP10L
LINCR-0002
ANKRD50
MTFR1L
PNRC2
SYNM
ZNF511
PCNX1
SLC25A37
CNFN
MTSS2
LIMD2
LINC01127
AMY2B
RBM15B
SDS
MIR5706
COQ6
SERGEF
CHAC2
ACBD3-AS1
OCEL1
RPS7
MIR877
PITRM1
SNORA56
DAZAP2
SYNJ2
MIR1227
FAM168B
CCK
IFT74
CD9
MIR6741
ARMC5
ITGA5
MDM4
EIF5B
CAPRIN2
CSTB
U2AF1L5
SAMD4A
MIR16-2
KRR1
JPT1
LOC100652768
TNFRSF10D
SNORA21B
HSD17B7
HNRNPC
SLC6A13
ADARB1
TACC3
TACC1
MIR451B
MIR6762
[truncated: 5,389 more rows]

## Sheet: 317 Overlap targets
Supplementary Data 3 Target genes of BUD31
1394 BUD31 binding genes & 2465 AS genes (rMATS)			1394 BUD31 binding genes & 105 AS genes (rMATS, Spliceseq, MISO)
Gene	AS type		Gene	AS type
FBLIM1	A5SS		POFUT2	SE
ZMIZ2	SE		IRAK1	RI
FBXW5	A5SS		ALS2CL	RI
POFUT2	SE		ARSA	SE
JMJD7-PLA2G4B	SE		ARL16	RI
STK25	A5SS		BMP1	A3SS
RHBDD3	MXE		EXOC7	RI
TNFAIP2	SE		TMUB2	SE
LMBR1L	SE		POMT1	SE
FRMD8	SE		ACIN1	SE
MICALL2	RI		MRPL55	SE
CYBC1	SE		PILRB	RI
RPS24	SE		BCL2L12	SE
NCKAP5L	SE		BAX	RI
RPS15	RI		ZSWIM8	SE
MAN2C1	SE		FAM193B	SE
HNRNPA2B1	SE		RBCK1	SE
ZMYM3	A5SS		NUDT22	SE
RHOC	SE		SLC50A1	SE
ABCD4	A5SS		DCTD	SE
BCAT2	SE		HCFC1R1	SE
IRAK1	RI		TAF6	SE
E2F4	RI
ARRB2	SE
SREBF1	SE
LTBP4	SE
HRAS	SE
TRPM4	A5SS
UBA52	SE
VPS28	RI
GPS1	SE
TMEM44	SE
SIN3B	SE
TUBGCP6	RI
MBD6	RI
CALM3	RI
P3H1	RI
FAAP100	A5SS
KRT8	SE
DMPK	SE
CTTN	SE
SCARF2	A3SS
SPAG4	SE
PABPC1L	SE
ATG16L2	RI
DGKA	SE
CBARP	A3SS
PDLIM7	SE
MFSD10	RI
PLD2	A5SS
FAM219B	A3SS
CLK3	A5SS
VPS51	RI
GIGYF1	SE
RANGAP1	SE
ARAP3	SE
PNPLA2	SE
CCNL2	SE
NCOR2	A3SS
TAF1C	SE
HTRA2	RI
TFE3	A3SS
PLEKHG3	RI
NSUN5P1	RI
ALS2CL	RI
EEF1D	A3SS
KIAA0895L	SE
DDX51	RI
CDKN1A	SE
ARSA	SE
TNRC18	SE
SPHK1	RI
EP400	SE
ARL16	RI
DNASE1	SE
TINAGL1	A5SS
MED15	SE
DCAF11	A5SS
ZBTB17	RI
KIAA1191	SE
TMEM104	SE
ACOT8	A3SS
CCDC57	SE
BMP1	A3SS
SYNGR2	SE
WDR73	RI
CEP164	SE
GUK1	RI
AGAP3	SE
NAT9	SE
SLC2A8	SE
KIFC3	SE
MRPL52	SE
ZNF598	RI
HMBS	RI
AP1G2	RI
EXOC7	RI
SCRIB	SE
ABTB1	RI
GGA3	RI
ST3GAL2	SE
KDM4B	SE
ST6GALNAC6	SE
TSC2	SE
GATD1	SE
ANKS3	SE
CUEDC1	SE
IRF7	SE
RAD23A	SE
TMUB2	SE
ADAMTSL5	A3SS
IGFN1	MXE
PIGG	A5SS
STAT6	SE
PNPLA6	A3SS
ATG4B	SE
CDK10	SE
SAT1	SE
HELZ2	RI
MGAT4B	A3SS
TRIM3	A5SS
DEDD2	SE
POLL	SE
PLEKHH3	SE
NAA40	A5SS
POMT1	SE
ARFGAP2	A3SS
SPG7	RI
ZFYVE27	SE
DIP2A	SE
POLG	SE
MEN1	RI
D2HGDH	A3SS
MAP4K2	SE
ERCC1	SE
ACIN1	SE
BSDC1	A3SS
CACNB3	SE
GAA	SE
TBC1D22A	SE
APEH	SE
EIF4E2	SE
NEURL4	SE
AFMID	SE
FBRS	SE
STK40	SE
MLXIP	SE
PTGES2	RI
MROH1	SE
MRPL55	SE
FAM3A	SE
RALGDS	RI
GTF3C1	RI
GGA1	A5SS
MEGF8	MXE
BECN1	SE
RANBP10	A3SS
RPS19	SE
NOSIP	RI
LLGL1	RI
PPM1F	RI
POLM	SE
TPCN2	MXE
MIIP	RI
TSPAN4	RI
APBA3	RI
CIC	A5SS
TNIP1	SE
SPATA13	MXE
TMEM161A	RI
PTBP1	SE
ARFGAP1	SE
GSDMB	SE
NFATC4	MXE
TNFRSF25	RI
MIGA2	A5SS
HAGHL	RI
PNKP	SE
PILRB	RI
STAT2	SE
SUGP1	A3SS
PIDD1	RI
MFSD12	MXE
DPP7	RI
METTL26	SE
ATPAF2	RI
REPIN1	SE
SSH3	MXE
STUB1	RI
GRHPR	A5SS
GPR162	A5SS
PITPNM1	RI
RSRP1	SE
FCSK	SE
GBA2	SE
BCL2L12	SE
PLSCR3	A5SS
SGSM2	SE
BAX	RI
ZSWIM8	SE
ARPC4	SE
FAM193B	SE
NME3	RI
AHDC1	A3SS
MRNIP	SE
MTCH1	A5SS
BTBD19	RI
MICAL1	RI
CROCCP2	SE
OCIAD2	SE
SHKBP1	SE
CACTIN	A5SS
ABCB8	RI
ANKRD9	SE
ADAM15	A3SS
EML3	SE
CLUHP3	SE
MOB3A	SE
KCTD17	SE
EIF5A	A3SS
RBCK1	SE
DNMT3A	SE
CARD19	RI
TRMT1	SE
CAMTA2	SE
CDK16	RI
PUF60	SE
UBE2J2	SE
TMEM141	SE
RASA3	MXE
ATP13A1	RI
RPS6KB2	A5SS
USF2	SE
DUS3L	A3SS
CDK11A	RI
TRPT1	SE
IFRD2	RI
NT5C	SE
KRI1	RI
TEPSIN	SE
EME2	RI
AKAP8L	MXE
ANXA11	SE
CDK5RAP3	RI
UNKL	SE
FASTK	A5SS
TCF3	A3SS
TJAP1	A3SS
SLC26A6	A5SS
TOLLIP	SE
MTA1	SE
DDX5	SE
NSMF	SE
HDAC10	SE
TNK2	SE
TMEM175	SE
PRR12	MXE
SLC35E2B	SE
SLC25A22	SE
SRSF5	RI
MAMDC4	RI
NUDT22	SE
SLC50A1	SE
PFDN5	SE
CCDC9B	RI
ACAA1	SE
USP21	SE
TMEM120A	A3SS
TBC1D13	SE
HMG20B	RI
FADS3	RI
RHOT2	RI
BANP	SE
ATG4D	SE
ST6GALNAC4	A3SS
KLHDC4	SE
FBXL6	RI
LONRF3	SE
DGAT1	RI
ZBTB7B	SE
HMGN1	SE
MAPK12	SE
TOR2A	SE
MIB2	RI
SIRT6	SE
DCTD	SE
DEF8	SE
APRT	A5SS
WDR13	RI
CHD3	A3SS
SORBS3	SE
HCFC1R1	SE
TMEM94	SE
JTB	A3SS
DRG2	RI
MAPK13	MXE
PCBP4	RI
RPL23	RI
NDUFS8	SE
LAT2	SE
PPP1R16A	RI
FAAP20	SE
UROS	SE
RABL6	RI
PAK4	SE
DVL3	A5SS
GIPC1	MXE
HERC2P3	SE
TAF6	SE
RPL10A	MXE
UBXN11	SE
LINC01089	SE
IKBKB	SE
GPR137	SE
PPP6R2	SE
OGFOD2	SE
PYM1	SE
