# Supplementary material for: Splicing factor BUD31 promotes ovarian cancer progression through sustaining the expression of anti-apoptotic BCL2L12
Source: Nat Commun. 2022 Oct 21;13:6246. doi: 10.1038/s41467-022-34042-w (PMC9587234; doi:10.1038/s41467-022-34042-w)
Supplement: Supplementary file 8 — Source Data [file 41467_2022_34042_MOESM8_ESM.xlsx]

## Sheet: Figure 1d-f
Figure 1d
MTT assay determined the HEYA8 cell viability and apoptosis cell percentage after siBUD31, siSF3B1, siSF3B4, siSRSF4, siMATR3, and siCHERP treatment for 72h.
	Relative cell viability
	Treatment	siNC	siBUD31	siSF3B1	siSF3B4	siSRSF4	siMATR3	siCHERP
	Exp.1	0.946029	0.400154	0.446415	0.708944	0.829221	0.860447	0.766769
	Exp.2	1.04318	0.486893	0.521588	0.835004	0.954125	0.948342	0.924056
	Exp.3	1.01079	0.470702	0.491519	0.821126	0.860447	1.02005	0.717039
	Normalized to siNC
Figure 1e
Flow cytometry determined the HEYA8 cell viability and apoptosis cell percentage after siBUD31, siSF3B1, siSF3B4, siSRSF4, siMATR3, and siCHERP treatment for 72h.
	Apoptosis cell (%)
	Treatment	siNC	siBUD31	siSF3B1	siSF3B4	siSRSF4	siMATR3	siCHERP
	Exp.1	3.24	19.42	18.47	7.57	4.59	4.75	5.01
	Exp.2	3.9	22.23	20.41	7.44	5.48	4.6	5.08
	Exp.3	4.21	18.28	19.01	7.9	6.07	5.07	5.05
Figure 1f
BUD31 mRNA expression was analyzed in the TCGA-OV cohort (n = 374) and normal tissue in GTEx datasets (n = 180).
	Normal (n = 180)	SOC (n = 374)
	37.28	71.2688
	48.51	76.7086
	55.11	102.051
	47.83	87.3416
	31.76	50.3549
	54.08	86.4594
	40.29	113.551
	44.14	84.2131
	51.11	86.516
	34.17	86.9909
	45.48	62.3975
	44.54	77.9058
	39.65	109.852
	42.16	73.7152
	41.84	61.3578
	43.76	133.074
	51.81	84.9907
	52.62	78.8693
	49.65	85.9964
	48.49	38.4175
	50.86	68.6373
	50.67	54.6586
	45.38	89.9784
	48.88	71.8102
	43.6	63.5507
	43.07	73.0933
	46.68	37.3082
	41.25	67.0804
	34.36	44.3142
	52.53	68.9158
	57.24	66.43
	40.27	89.8998
	37.71	100.647
	48.3	42.8351
	42.45	94.6413
	48.21	72.3379
	40.69	50.3485
	35.73	62.3779
	46.45	98.1269
	44.06	60.4704
	50.79	75.0732
	37.9	121.639
	58.96	65.0131
	43.26	87.5508
	48.76	45.2134
	52.66	127.391
	52	75.0888
	44.12	41.8784
	49.17	112.023
	44.86	50.9962
	47.94	68.772
	44.92	67.658
	37.72	57.5376
	62.37	174.805
	39.61	70.5956
	64.04	65.3813
	54.83	83.9797
	40.97	88.9553
	40.73	67.3834
	61.71	65.4326
	70.08	88.6273
	42.56	55.7666
	29.09	53.014
	65.61	71.4664
	46.59	31.8589
	49.17	89.2389
	44.76	86.7976
	67.42	45.4487
	38.43	46.5276
	40.34	64.1794
	56.17	74.4819
	44.28	93.602
	57.35	72.7424
	42.83	101.65
	52.02	66.1945
	66.61	84.446
	40.32	46.0129
	51.66	116.18
	57.15	71.9974
	30.82	94.5653
	41.5	81.0194
	51.1	43.0376
	37.45	68.4887
	43.77	55.5511
	50.43	73.0483
	59.9	53.9873
	41.07	65.1955
	40.71	92.5892
	48.54	67.3954
	54.72	52.5996
	44.25	109.124
	31.78	101.097
	41.86	64.4175
	44.26	73.6657
	58.83	53.472
	50.39	62.3317
	49.1	84.3777
	44.21	55.9481
	46.59	115.961
	44.21	67.3064
	50.46	67.8824
	42.62	91.2639
	59.46	67.6828
	46.74	51.7064
	44.01	47.8184
	47.08	81.1609
	49.43	71.8768
	41.67	79.0712
	46.46	71.5023
	54.7	74.5938
	49.2	84.3084
	35.23	123.189
	39.67	48.4045
	50.95	45.0564
	42.35	91.9944
	37.84	157.117
	43.94	43.4689
	57.42	62.7969
	48.42	83.0787
	33.63	116.738
	34.29	61.1292
	40.55	78.8555
	46.94	70.9369
	47.55	37.5562
	47.56	192.269
	43.84	56.2518
	36.94	113.817
	39.46	104.947
	45.73	96.9698
	38.71	111.632
	46.3	124.115
	59.67	188.257
	45.99	50.1847
	54.88	58.4244
	36.31	75.8382
	54.01	148.648
	35.48	110.361
	53.9	116.524
	37.47	101.409
	35.26	65.3128
	43.73	93.4962
	60.75	100.722
	49.1	66.6702
	35.85	49.8404
	39.74	83.4593
	46.25	66.4112
	42.26	80.6083
	52.2	55.595
	45.96	56.7898
	30.8	122.337
	43.24	135.734
	45.8	87.6166
	46.49	58.242
	58.81	79.4305
	34.91	91.3749
	51.93	66.0488
	41.43	56.9749
	33.62	74.0059
	37.9	71.6997
	55.58	80.6564
	48.63	112.991
	37.23	66.0856
	34.46	65.9819
	41.49	70.3341
	56.46	77.447
	43.33	65.5369
	41.94	85.212
	54.18	106.837
	48.94	85.4797
	60.66	55.6504
	50.69	128.846
	38.89	42.0575
	36.67	33.1568
	45.04	66.5532
	45.15	69.7912
	34.34	124.406
	55.26	62.01
	47.57	69.4346
	48.93	61.3121
	41.18	98.6019
		111.975
		66.4015
		93.2835
		107.774
		62.6388
		102.343
		94.8761
		48.6448
		141.273
		69.4353
		90.7304
		84.1693
		59.6775
		109.991
		89.5223
		91.2585
		77.9927
		72.0691
		54.4391
		60.1587
		90.6551
		99.9494
		62.0459
		152.371
		64.3997
		42.6145
		44.4078
		43.9288
		138.905
		106.438
		96.0807
		77.3016
		61.1765
		62.683
		88.3564
		116.102
		67.3928
		65.4
		97.0713
		62.1691
		79.4074
		70.9074
		80.1213
		161.815
		52.0451
		37.8049
		71.7254
		81.8849
		63.4034
		51.9614
		87.2979
		86.3667
		86.6829
		88.7753
		73.3455
		41.7361
		65.7919
		75.0985
		58.6686
		49.8169
		52.958
		77.0229
		80.8328
		58.4215
		80.3246
		87.0656
		55.6916
		69.6676
		73.9364
		132.353
		110.41
		177.874
		82.5317
		71.8644
		50.4821
		115.67
		61.8291
		72.3387
		91.003
		93.62
		58.7702
		87.5205
		46.8417
		40.2099
		184.085
		46.4492
		65.4059
		115.012
		86.7086
		90.8599
		73.9026
		59.4532
		104.078
		70.9918
		107.249
		118.105
		74.439
		139.792
		76.2037
		95.4528
		39.852
		106.704
		65.2786
		55.9013
		45.428
		89.1118
		82.9226
		102.68
		75.3167
		45.0619
		52.5277
		63.1258
		58.6296
		59.771
		107.593
		51.8701
		59.9453
		91.4056
		90.345
		75.4118
		84.6056
		66.2449
		73.9778
		76.2578
		116.281
		44.3528
		65.377
		80.4804
		79.4205
		37.4759
		58.6621
		84.7424
		84.6142
		78.6326
		39.7938
		81.4969
		97.1666
		133.992
		71.2853
		142.763
		86.4047
		69.647
		69.1784
		52.1932
		64.1133
		60.2638
		81.2233
		56.6262
		107.331
		80.8065
		70.0681
		95.2759
		110.165
		59.2679
		53.4768
		122.53
		63.9164
		69.7749
		76.6292
		87.8145
		61.638
		75.2551
		142.688
		66.9988
		59.7753
		61.6416
		117.191
		62.8777
		45.7547
		53.7086
		73.8224
		48.0534
		101.574
		51.8496
		55.9437
		101.012
		128.315
		72.6999
		142.673
		107.434
		110.761
		88.0231
		70.7886
		122.337
		36.1698
		78.4872
		151.344
		94.8815
		114.234
		64.6179
		66.9261
		66.2755
		94.3401

## Sheet: Figure 2d-e
Figure 2d-e
Apoptotic cells were detected by flow cytometry after staining with Annexin V-PE/7-AAD in ovarian cancer cells after BUD31 knockdown with two strands of siRNAs (HEYA8 and OV90) or overexpression (HEYA8 and A2780)
	HEYA8-siBUD31					HEYA8-BUD31
	Treatment	siNC	siBUD31#1	siBUD31#2		Treatment	NC	BUD31
	Exp.1	2.53	13.02	16.76		Exp.1	15.84	11.85
	Exp.2	2.84	12.67	16.81		Exp.2	17.19	12.3
	Exp.3	2.73	13.69	16.59		Exp.3	16.38	13.21
	OV90-siBUD31					A2780-BUD31
	Treatment	siNC	siBUD31#1	siBUD31#2		Treatment	NC	BUD31
	Exp.1	13.17	22.49	23.86		Exp.1	17.15	7.74
	Exp.2	13.03	23.56	22.91		Exp.2	16.67	9.06
	Exp.3	13.24	24.05	24.45		Exp.3	17.09	8.08

## Sheet: Figure 2f
Figure 2f
Apoptotic markers were measured by western blot.
BUD31 was knocked down in HEYA8 and OV90 cells and was overexpressed HEYA8 and A2780 cells in the presence of H2O2.
HEYA8-siBUD31
OV90-siBUD31
HEYA8-BUD31
A2780-BUD31

## Sheet: Figure 3a
Figure 3a
The EdU assay was performed in ovarian cancer cells with BUD31 overexpression (HEYA8, A2780) or knockdown (HEYA8, OV90) compared to corresponding controls.
	HEYA8-NC
		Hoechst	EdU	EdU positive cells (%)
	Exp.1	314	63	20.0637
	Exp.2	225	43	19.1111
	Exp.3	278	47	16.9065
	HEYA8-BUD31
		Hoechst	EdU	EdU positive cells (%)
	Exp.1	271	78	28.7823
	Exp.2	227	62	27.3128
	Exp.3	220	64	29.0909
	A2780-NC
		Hoechst	EdU	EdU positive cells (%)
	Exp.1	193	53	27.4611
	Exp.2	137	32	23.3577
	Exp.3	201	49	24.3781
	A2780-BUD31
		Hoechst	EdU	EdU positive cells (%)
	Exp.1	186	67	36.0215
	Exp.2	196	80	40.8163
	Exp.3	95	34	35.7895
	HEYA8-shNC
		Hoechst	EdU	EdU positive cells (%)
	Exp.1	528	132	25
	Exp.2	758	160	21.1082
	Exp.3	667	159	23.8381
	HEYA8-shBUD31
		Hoechst	EdU	EdU positive cells (%)
	Exp.1	501	33	6.58683
	Exp.2	423	35	8.27423
	Exp.3	311	24	7.71704
	OV90-siNC
		Hoechst	EdU	EdU positive cells (%)
	Exp.1	314	99	31.5287
	Exp.2	386	118	30.5699
	Exp.3	273	86	31.5018
	OV90-siBUD31
		Hoechst	EdU	EdU positive cells (%)
	Exp.1	497	48	9.65795
	Exp.2	502	59	11.753
	Exp.3	394	61	15.4822

## Sheet: Figure 3b
Figure 3b
Cell proliferation assay was performed in ovarian cancer cells with BUD31 overexpression (HEYA8, A2780) or knockdown (HEYA8, OV90) compared to corresponding controls.
	HEYA8-BUD31
	Treatment	NC			BUD31
	Day 1	0.979381	0.840206	1.18041	1.07331	0.884164	1.04252
	Day 2	1.25258	1.29897	1.34536	1.43842	1.42522	1.36364
	Day 3	2.67526	2.73196	2.58247	3.18915	3.31232	3.08798
	Day 4	3.23196	3.53093	3.74742	4.93988	5.19062	4.69355
	A2780-BUD31
	Treatment	NC			BUD31
	Day 1	0.972345	1.02212	1.00553	1.02212	0.990265	0.987611
	Day 2	1.48009	1.48009	1.5	1.81858	1.84248	1.83717
	Day 3	2.14712	2.37279	2.34956	2.95487	2.92566	2.94956
	Day 4	4.33407	4.27765	3.99558	6.09292	6.14071	6.43805
	Day 5	5.69137	6.1958	6.20243	6.99027	7.18407	7.16814
	HEY-shBUD31
	Treatment	shNC			shBUD31
	Day 1	1	0.985019	1.01498	0.997674	1.01512	0.987209
	Day 2	2.96629	2.94757	3.02622	2.68256	2.74535	2.77326
	Day 3	5.94757	6.29213	5.86517	5.13837	5.11395	4.95349
	Day 4	8.07116	8.13483	7.78277	5.84302	5.85349	6.45349
	OV90-siBUD31
	Treatment	siNC					siBUD31
	Day 1	1.01754	1.00702	1.01053	0.964912	1	0.883823	1.02436	0.98376	1.06808	1.03998
	Day 2	1.54035	1.60702	1.58597	1.50526	1.57193	1.26171	1.23673	1.26483	1.2336	1.23985
	Day 5	2.94035	2.75088	2.75439	2.84561	3.10175	1.89569	1.88007	1.95503	1.75515	2.01749
	Day 6	3.64912	4.40702	4.24912	4.60351	4.78597	1.86446	2.76702	2.10493	2.99813	2.67957

## Sheet: Figure 3c
Figure 3c
Luciferase signals of intraperitoneal injected nude mice and photon flux quantification. Nude mice were injected with luciferase-expressing HEYA8 cells with a dox-inducible BUD31 knockdown system (n = 6 per group).
	ROI	Total Flux [p/s]	Avg Radiance [p/s/cm2/sr]	Stdev Radiance	Min Radiance	Max Radiance	ROI Pixels	Area [ccd Pixels]	Xc [pixels]	Yc [pixels]	Width [pixels]	Height [pixels]
	ROI 1	3010000000	34500000	39800000	72600	214000000	799	51100	441	868	249	262
	ROI 2	5070000000	65000000	60800000	1480000	263000000	713	45600	670	867	230	252
	ROI 3	5790000000	62700000	71200000	2080000	319000000	844	54000	899	824	227	303
	ROI 4	2200000000	45200000	47300000	4480000	286000000	444	28400	1100	799	183	196
	ROI 5	8660000000	107000000	103000000	6380000	417000000	737	47200	1300	822	227	265
	ROI 6	6930000000	68400000	95800000	108000	491000000	925	59200	1540	820	271	277
	ROI 7	315000000	4740000	10500000	-207000	92500000	608	38900	459	1480	227	218
	ROI 8	31700000	478000	885000	-232000	7470000	606	38800	710	1460	227	218
	ROI 9	575000000	8660000	25800000	-185000	200000000	607	38900	902	1500	227	218
	ROI 10	7870000	118000	104000	-185000	545000	608	38900	1100	1490	227	218
	ROI 11	9320000	140000	156000	-196000	1100000	608	38900	1280	1450	227	218
	ROI 12	353000000	5330000	6240000	-72600	33000000	605	38700	1500	1480	227	218

## Sheet: Figure 4c
Figure 4c
Immunofluorescence assays showed the colocalization of BUD31 (red) with splicing factor SC35 (green) in punctate nuclear speckles. The quantification and analysis of co-localization was performed with Coloc 2 and Plot Profile (Pearson’s r = 0.57, Manders’ M1 = 0.81, Manders’ M2 = 0.96).
	Distance_(pixels)	BUD31	sc35
	0	0	0.20657
	1	0	0.1784
	2	0	0.22066
	3	0	0.17136
	4	0	0.23005
	5	0	0.23944
	6	0	0.24413
	7	0	0.26526
	8	0	0.23005
	9	0	0.19249
	10	0	0.20657
	11	0	0.23239
	12	0	0.23474
	13	0	0.26995
	14	0	0.23709
	15	0	0.24648
	16	0	0.26995
	17	0	0.25352
	18	0.0117	0.30986
	19	0.0164	0.33099
	20	0.007	0.39202
	21	0	0.28638
	22	0	0.23944
	23	0.0047	0.29343
	24	0.0117	0.30986
	25	0.0188	0.34742
	26	0.0211	0.40141
	27	0.0211	0.44836
	28	0.0235	0.44836
	29	0.0023	0.5939
	30	0.007	0.58216
	31	0.007	0.56338
	32	0.0399	0.71127
	33	0.0587	0.65023
	34	0.0775	0.50235
	35	0.0798	0.46479
	36	0.0892	0.50939
	37	0.1385	0.57512
	38	0.1925	0.60563
	39	0.2183	0.61972
	40	0.2817	0.60094
	41	0.4014	0.70188
	42	0.5681	0.97183
	43	1.0634	1.53521
	44	2.5915	3.277
	45	4.8756	5.61502
	46	8.2394	5.67136
	47	8.6901	5.36385
	48	9.8451	5.29812
	49	10.615	3.84507
	50	9.0446	2.53286
	51	6.8474	2.09859
	52	5.5657	1.74883
	53	5.7183	2.04695
	54	5.4319	2.65728
	55	5.3826	5.28169
	56	7.7371	6.76761
	57	8.0516	6.1831
	58	7.4202	4.74883
	59	6.4155	3.21361
	60	4.1479	1.20657
	61	1.2911	1.30986
	62	0.3662	1.93427
	63	0.2089	2.18779
	64	0.23	2.12207
	65	0.385	2.35681
	66	0.4695	2.79343
	67	0.3826	2.78639
	68	0.2254	2.68075
	69	0.2113	2.09624
	70	0.2582	1.74178
	71	0.5469	1.8169
	72	1.1972	2.3615
	73	1.9343	3.17136
	74	2.3052	3.83333
	75	2.169	4.82394
	76	2.6033	5.26056
	77	2.0493	4.34038
	78	1.9085	3.17606
	79	1.9085	2.62441
	80	1.7254	2.86854
	81	1.0939	3.44836
	82	0.6596	2.82864
	83	0.493	2.15962
	84	0.4671	1.79343
	85	0.4507	1.99531
	86	0.162	0.88498
	87	0.0657	0.5446
	88	0.2207	0.64085
	89	0.8709	0.98592
	90	1.9507	1.32864
	91	2.8498	3.17136
	92	2.946	5.22535
	93	3.4883	5.79343
	94	4.2864	6.11268
	95	4.3357	4.88967
	96	3.3897	1.36854
	97	1.9883	0.41549
	98	0.7746	0.37559
	99	1.5047	0.58216
	100	3.6362	1.25117
	101	5.5798	3.44366
	102	6.4859	5.17371
	103	7.2958	5.30751
	104	7.2864	4.32864
	105	6.4789	3.9061
	106	5.3239	3.68779
	107	4.3404	2.95305
	108	3.9014	2.1338
	109	3.716	2.29108
	110	3.2981	1.79812
	111	2.2394	0.49531
	112	0.7934	0.26291
	113	0.0704	0.25587
	114	0	0.28404
	115	0	0.21831
	116	0	0.2277
	117	0	0.23005
	118	0	0.23239
	119	0	0.21831
	120	0	0.2277
	121	0	0.21127
	122	0	0.18779
	123	0	0.19249
	124	0	0.19484
	125	0	0.21127
	126	0	0.20423
	127	0	0.14554
	128	0	0.19718
	129	0	0.19249
	130	0	0.19953
	131	0	0.17136
	132	0	0.20423
	133	0	0.15493
	134	0	0.22535
	135	0	0.18779
	136	0	0.20657
	137	0	0.19953
	138	0	0.18779
	139	0	0.16901
	140	0	0.15728
	141	0	0

## Sheet: Figure 5l
Figure 5l
The protein expression of E2F4 and CDK16 was determined in HEYA8 cells knocking down BUD31.

## Sheet: Figure 5g,q-r
Figure 5g									Figure 5q-r
The differential expression of genes with increased NMD-sensitive isoforms fraction									MTT assay and flow cytometry were performed to determine the cell viability and apoptosis cells percentage after siBCL2L12 and siRBCK1 treatment.
(dIF > 10%, n = 75) and decreased fraction (dIF < -10%, n = 36).
The log2 transformed fold changes were shown in boxplot (10-90 percentile).
	Increased (n=75)	Decreased (n=36)									siNC	siBCL2L12	siRBCK1
	-1.58842	-0.8611								Exp.1	0.944595	0.483784	0.645946
	-1.02759	-1.06011								Exp.2	0.981081	0.689189	0.817568
	1.01797	-0.541894								Exp.3	1.07432	0.667568	0.837838
	0.805023	0.555071								Normalized to siNC
	-0.95259	-1.0559
	0.527778	-0.610285									siNC	siBCL2L12	siRBCK1
	0.355677	-1.09611								Exp.1	2.69	11.81	7.03
	0.701361	-0.557311								Exp.2	2.63	14.42	7.85
	-0.825402	1.10198								Exp.3	2.77	11.66	8.13
	1.57243	-0.494442
	0.352123	-0.482691
	-1.11148	-0.51215
	-1.22685	-0.872633
	-0.848665	-0.567067
	-1.24421	1.18916
	-0.54877	-0.65352
	-1.15324	0.761116
	0.525883	0.832302
	-0.451569	0.429433
	-1.08054	-0.735983
	0.788507	2.17559
	-0.557311	-0.573509
	-1.1153	0.352123
	-0.51467	-0.533189
	-0.856556	-0.681267
	-0.735983	0.87355
	-2.91798	0.355677
	-0.41286	1.77546
	1.44637	0.504904
	0.792173	0.72071
	0.701816	-0.461498
	-0.573509	0.585668
	-0.822782	2.53508
	-1.23003	1.85089
	0.818486	-1.02759
	-0.569147	1.38513
	-0.893806
	-1.29206
	-0.967292
	0.737558
	-0.519678
	0.489802
	0.451947
	0.550917
	-0.808871
	-2.17095
	0.485423
	0.370101
	0.790363
	-0.599818
	-0.662455
	-0.923798
	1.03138
	0.497746
	1.10198
	-0.798683
	-1.13279
	-0.767446
	-1.00395
	-0.417119
	-0.492733
	-0.553466
	0.35993
	-0.435703
	-0.59774
	0.792173
	-0.923798
	0.390133
	-0.738645
	-0.996707
	-0.943038
	1.94702
	-0.543802
	-0.664404
	-1.0559

## Sheet: Figure 6e, g-h
Figure 6e
The relative expression ratio of BCL2L12-L/BCL2L12-S was analyzed in HEYA8 ovarian cancer cells with BUD31 knockdown or overexpression (n = 3 biologically independent experiments).
	Relative expression ratio
	(BCL2L12-L/BCL2L12-S)
	Treatment	shNC	shBUD31	NC	BUD31
	Exp.1	0.965601	0.298993	1.03036	2.13022
	Exp.2	1.09249	0.347528	0.967776	2.12864
	Exp.3	0.947945	0.2526	1.00285	2.09395
Figure 6h
RIP-qPCR was performed to validate the interaction between BUD31 and BCL2L12 RNA in HEYA8 cells with the anti-BUD31 antibody (n = 3 biologically independent experiments).
	Group	IgG			RIP
	Repeats	Exp.1	Exp.2	Exp.3	Exp.1	Exp.2	Exp.3
	Exon1	0.741278	1.1542	1.1688	0.730755	2.50403	1.12586
	Exon2	0.287481	0.31461	11.0565	117.949	138.125	96.3865
	Intron2	1.18234	0.696836	1.21375	0.524535	0.273364	1.03941
	Exon3	0.634277	0.499134	3.15867	9.29802	7.83502	13.5272
	Exon2-Exon3	1.0892	0.647686	1.41752	5.98035	4.84642	6.8632
	Exon3-Intron3	0.817087	1.43754	0.851355	6.47845	7.84647	10.483
Figure 6g
BCL2L12-S expression was measured by qPCR in UPF1 knockdown and control HEYA8 cells treated with 10 μg/ml actinomycin D at the indicated times.
	Treatment	siNC			siUPF1#1			siUPF1#2
	Time (h)	Exp.1	Exp.2	Exp.3	Exp.1	Exp.2	Exp.3	Exp.1	Exp.2	Exp.3
	0:00:00	0.925714	1.01387	1.06547	0.944184	0.979365	1.08143	1.0547	0.850158	1.11525
	2:00:00	0.989387	1.01624	0.95195	0.969006	0.983523	1.02271	0.918167	0.95535	0.895129
	8:00:00	0.500608	0.583869	0.586378	0.800302	0.883789	0.848458	0.810278	0.753504	0.849638
	16:00:00	0.320535	0.304449	0.334703	0.637817	0.573479	0.584826	0.630064	0.608791	0.666367

[truncated: 21 more sheets: Figure 6i, Figure 6j, Figure 7b, Figure 7c, Figure 7d-f, h-k, Figure 8c, Figure 8d-e,h-j, l-m, Figure 8f, Figure 8g, Figure S1e, Figure S2e, Figure S2f, Figure S3b-d, f, h-i, Figure S4b, Figure S6b-d, Figure S7a, Figure S7b-d, i, Figure S7f, Figure S7g, Figure S7h …]
